# Supplementary material for: N 1-(Thio­phen-2-ylmeth­yl)-N 3,N 3-bis­[3-(thio­phen-2-yl­methyl­ammonio)­prop­yl]propane-1,3-di­ammonium hexa­fluorido­silicate methanol tris­olvate
Source: Acta Crystallogr Sect E Struct Rep Online. 2013 Nov 6;69(Pt 12):o1739–40. doi: 10.1107/S1600536813029565 (PMC3885022; doi:10.1107/S1600536813029565)
Supplement: Supplementary file 1 [file e-69-o1739-sup1.cif]

##############################################################################
#                                                                            #
# This CIF contains the data in a paper accepted for publication in          #
# Acta Crystallographica Section E. It conforms to the requirements of       #
# Notes for Authors for Acta Crystallographica Section E, and has been       #
# peer reviewed under the auspices of the IUCr Commission on Journals.       #
#                                                                            #
# Full details of the Crystallographic Information File format               #
# are given in the paper "The Crystallographic Information File (CIF):       #
# a New Standard Archive File for Crystallography" by S. R. Hall, F. H.      #
# Allen and I. D. Brown [Acta Cryst. (1991), A47, 655-685].                  #
#                                                                            #
# The current version of the core CIF dictionary is obtainable from          #
# ftp://ftp.iucr.org/pub/cif_core.dic.                                       #
#                                                                            #
# Software is freely available for graphical display of the structure(s)     #
# in this CIF. For information consult the CIF software page                 #
# http://www.iucr.org/resources/cif/software.                                #
#                                                                            #
# This file may be used for bona fide research purposes within the           #
# scientific community so long as proper attribution is given to the journal # 
# article from which it was obtained.                                        #
#                                                                            #
##############################################################################
data_global
_audit_creation_method     'form.cif (version 2.0)'
_journal_data_validation_number     ?
_journal_date_recd_electronic     2013-10-17
_journal_date_accepted     2013-10-27
_journal_name_full     'Acta Crystallographica, Section E'
_journal_year     2013
_journal_volume     69
_journal_issue     12
_journal_page_first     o1739
_journal_page_last     o1740
_journal_paper_category     QO
_journal_paper_doi     10.1107/S1600536813029565
_journal_coeditor_code     WM2779
_publ_contact_author_name     'Dr. Md. Alamgir Hossain'
_publ_contact_author_address
;
Department of Chemistry
1400 J. R. Lynch St.
P.O. Box 17910
Jackson State University
Jackson, MS 39217-0510  USA
;
_publ_contact_author_email     alamgir.hossain@jsums.edu
_publ_contact_author_fax     '601 979 3674'
_publ_contact_author_phone     '601 979 3748'
_publ_section_title
;\
<i>N</i>^1^-(Thiophen-2-ylmethyl)-<i>N</i>^3^,<i>N</i>^3^-bis[3-(thiophen-2-\
ylmethylammonio)propyl]propane-1,3-diammonium hexafluoridosilicate methanol
trisolvate
;
loop_
    _publ_author_name
    _publ_author_address
    'Haque, Syed A.'
;
Department of Chemistry and Biochemistry
Jackson State University
Jackson, MS 39217, USA
;
    'Cooper, Dominique N.'
;
Department of Chemistry and Biochemistry
Jackson State University
Jackson, MS 39217, USA
;
    'Powell, Douglas R.'
;
Department of Chemistry and Biochemistry
University of Oklahoma
Norman, OK 73019, USA
;
    'Venkatraman, Ramaiyer'
;
Department of Chemistry and Biochemistry
Jackson State University
Jackson, MS 39217, USA
;
    'Hossain, Md. Alamgir'
;
Department of Chemistry and Biochemistry
Jackson State University
Jackson, MS 39217, USA
;
_publ_section_synopsis     .
data_I
_audit_creation_method     SHELXL-97
_database_code_depnum_ccdc_archive     'CCDC 968755'
_chemical_name_systematic
;\
<i>N</i>^1^-(Thiophen-2-ylmethyl)-<i>N</i>^3^,<i>N</i>^3^-bis[3-(thiophen-2-\
ylmethylammonio)propyl]propane-1,3-diammonium hexafluoridosilicate methanol
trisolvate
;
_chemical_name_common     ?
_chemical_formula_moiety     'C24 H40 N4 S3, 2(F6 Si), 3(C H4 O)'
_chemical_formula_sum     'C27 H52 F12 N4 O3 S3 Si2'
_chemical_formula_iupac     'C24 H40 N4 S3 4+ , 2Si F6 2- , 3C H4 O'
_chemical_formula_weight     861.09
_chemical_melting_point     ?
_symmetry_cell_setting     triclinic
_symmetry_space_group_name_H-M     'P -1'
_symmetry_space_group_name_Hall     '-P 1'
loop_
    _symmetry_equiv_pos_as_xyz
    'x, y, z'
    '-x, -y, -z'
_cell_length_a     8.4854(4)
_cell_length_b     12.5107(6)
_cell_length_c     18.9003(10)
_cell_angle_alpha     89.024(2)
_cell_angle_beta     87.750(2)
_cell_angle_gamma     72.206(3)
_cell_volume     1908.94(16)
_cell_formula_units_Z     2
_cell_measurement_reflns_used     9116
_cell_measurement_theta_min     2.52
_cell_measurement_theta_max     28.31
_cell_measurement_temperature     100(2)
_exptl_crystal_description     plate
_exptl_crystal_colour     colorless
_exptl_crystal_size_max     0.58
_exptl_crystal_size_mid     0.16
_exptl_crystal_size_min     0.03
_exptl_crystal_density_diffrn     1.498
_exptl_crystal_density_meas     ?
_exptl_crystal_density_method     'not measured'
_exptl_crystal_F_000     900
_exptl_absorpt_coefficient_mu     0.351
_exptl_absorpt_correction_type     multi-scan
_exptl_absorpt_process_details     '(<i>SADABS</i>; Bruker, 2002)'
_exptl_absorpt_correction_T_min     0.8222
_exptl_absorpt_correction_T_max     0.9895
_exptl_special_details
;
;
_diffrn_ambient_temperature     100(2)
_diffrn_radiation_type     MoK\a
_diffrn_radiation_wavelength     0.71073
_diffrn_radiation_source     'fine-focus sealed tube'
_diffrn_radiation_monochromator     graphite
_diffrn_measurement_device_type     'Bruker APEX CCD'
_diffrn_measurement_method     '\f and \w scans'
_diffrn_detector_area_resol_mean     ?
_diffrn_reflns_number     25975
_diffrn_reflns_av_R_equivalents     0.0211
_diffrn_reflns_av_sigmaI/netI     0.0269
_diffrn_reflns_theta_min     1.71
_diffrn_reflns_theta_max     28.31
_diffrn_reflns_theta_full     25.25
_diffrn_measured_fraction_theta_max     0.994
_diffrn_measured_fraction_theta_full     1.000
_diffrn_reflns_limit_h_min     -11
_diffrn_reflns_limit_h_max     11
_diffrn_reflns_limit_k_min     -16
_diffrn_reflns_limit_k_max     16
_diffrn_reflns_limit_l_min     -24
_diffrn_reflns_limit_l_max     25
_refine_special_details
;
;
_reflns_number_total     9447
_reflns_number_gt     7815
_reflns_threshold_expression     I>2\s(I)
_refine_ls_structure_factor_coef     Fsqd
_refine_ls_matrix_type     full
_refine_ls_R_factor_all     0.0552
_refine_ls_R_factor_gt     0.0440
_refine_ls_wR_factor_gt     0.1166
_refine_ls_wR_factor_ref     0.1246
_refine_ls_goodness_of_fit_ref     1.002
_refine_ls_restrained_S_all     0.997
_refine_ls_number_reflns     9447
_refine_ls_number_parameters     604
_refine_ls_number_restraints     642
_refine_ls_hydrogen_treatment     mixed
_refine_ls_weighting_scheme     calc
_refine_ls_weighting_details
         'calc w=1/[\s^2^(Fo^2^)+(0.0700P)^2^+1.5600P] where P=(Fo^2^+2Fc^2^)/3'
_atom_sites_solution_hydrogens     geom
_atom_sites_solution_primary     direct
_atom_sites_solution_secondary     difmap
_refine_ls_shift/su_max     0.006
_refine_ls_shift/su_mean     0.000
_refine_diff_density_max     0.942
_refine_diff_density_min     -0.799
_refine_ls_extinction_method     none
_refine_ls_extinction_coef     ?
loop_
    _atom_type_symbol
    _atom_type_description
    _atom_type_scat_dispersion_real
    _atom_type_scat_dispersion_imag
    _atom_type_scat_source
    'C' 'C' 0.0033 0.0016
                         'International Tables Vol C Tables 4.2.6.8 and 6.1.1.4'
    'H' 'H' 0.0000 0.0000
                         'International Tables Vol C Tables 4.2.6.8 and 6.1.1.4'
    'N' 'N' 0.0061 0.0033
                         'International Tables Vol C Tables 4.2.6.8 and 6.1.1.4'
    'O' 'O' 0.0106 0.0060
                         'International Tables Vol C Tables 4.2.6.8 and 6.1.1.4'
    'F' 'F' 0.0171 0.0103
                         'International Tables Vol C Tables 4.2.6.8 and 6.1.1.4'
    'Si' 'Si' 0.0817 0.0704
                         'International Tables Vol C Tables 4.2.6.8 and 6.1.1.4'
    'S' 'S' 0.1246 0.1234
                         'International Tables Vol C Tables 4.2.6.8 and 6.1.1.4'
_computing_data_collection     'SMART (Bruker, 2007)'
_computing_cell_refinement     'SAINT (Bruker, 2007)'
_computing_data_reduction     'SAINT (Bruker, 2007)'
_computing_structure_solution     'SHELXTL (Sheldrick, 2008)'
_computing_structure_refinement     'SHELXTL (Sheldrick, 2008)'
_computing_molecular_graphics     'SHELXTL (Sheldrick, 2008)'
_computing_publication_material     'SHELXTL (Sheldrick, 2008)'
loop_
    _atom_site_type_symbol
    _atom_site_label
    _atom_site_fract_x
    _atom_site_fract_y
    _atom_site_fract_z
    _atom_site_U_iso_or_equiv
    _atom_site_adp_type
    _atom_site_calc_flag
    _atom_site_refinement_flags
    _atom_site_occupancy
    _atom_site_symmetry_multiplicity
    _atom_site_disorder_assembly
    _atom_site_disorder_group
    N N1 0.13157(18) 0.16663(12) 0.44971(8) 0.0129(3) Uani d . 1 1 . .
    H H1 0.025(3) 0.1828(19) 0.4645(12) 0.015 Uiso d . 1 1 . .
    C C2A 0.1602(2) 0.27924(14) 0.44162(10) 0.0143(3) Uani d . 1 1 . .
    H H2A1 0.1293 0.3205 0.4868 0.017 Uiso calc R 1 1 . .
    H H2A2 0.0876 0.3233 0.4048 0.017 Uiso calc R 1 1 . .
    C C3A 0.3400(2) 0.26928(15) 0.42114(10) 0.0159(3) Uani d . 1 1 . .
    H H3A1 0.4114 0.2399 0.4617 0.019 Uiso calc R 1 1 . .
    H H3A2 0.3790 0.2166 0.3811 0.019 Uiso calc R 1 1 . .
    C C4A 0.3505(2) 0.38465(15) 0.39995(10) 0.0159(3) Uani d . 1 1 . .
    H H4A1 0.2840 0.4119 0.3577 0.019 Uiso calc R 1 1 . .
    H H4A2 0.3044 0.4382 0.4390 0.019 Uiso calc R 1 1 . .
    N N5A 0.52685(19) 0.37908(13) 0.38383(9) 0.0153(3) Uani d D 1 1 B .
    H H5A1 0.570(3) 0.376(2) 0.4221(10) 0.018 Uiso d D 1 1 . .
    H H5A2 0.576(3) 0.3214(16) 0.3613(11) 0.018 Uiso d D 1 1 . .
    C C6A 0.53771(19) 0.47655(14) 0.34078(9) 0.0168(3) Uani d DU 1 1 . .
    H H6A1 0.4614 0.5456 0.3623 0.020 Uiso calc R 1 1 A 1
    H H6A2 0.4985 0.4697 0.2929 0.020 Uiso calc R 1 1 A 1
    C C7A 0.7067(2) 0.49026(14) 0.33317(11) 0.0174(3) Uani d PDU 0.828(3) 1 B 1
    S S8A 0.77713(7) 0.56389(5) 0.39491(3) 0.01999(19) Uani d PDU 0.828(3) 1 B 1
    C C9A 0.9620(3) 0.5433(2) 0.34880(15) 0.0206(5) Uani d PDU 0.828(3) 1 B 1
    H H9A 1.0477 0.5719 0.3627 0.025 Uiso calc PR 0.828(3) 1 B 1
    C C10A 0.9704(3) 0.4808(2) 0.28972(15) 0.0222(5) Uani d PDU 0.828(3) 1 B 1
    H H10A 1.0636 0.4598 0.2576 0.027 Uiso calc PR 0.828(3) 1 B 1
    C C11A 0.8239(4) 0.4505(3) 0.28160(17) 0.0210(7) Uani d PDU 0.828(3) 1 B 1
    H H11A 0.8097 0.4064 0.2434 0.025 Uiso calc PR 0.828(3) 1 B 1
    C C7A' 0.7048(4) 0.4918(4) 0.3297(3) 0.0174(3) Uani d PDU 0.172(3) 1 B 2
    S S8A' 0.8363(4) 0.4256(4) 0.2610(2) 0.0204(9) Uani d PDU 0.172(3) 1 B 2
    C C9A' 0.9851(9) 0.4837(8) 0.2850(6) 0.0183(15) Uani d PDU 0.172(3) 1 B 2
    H H9A' 1.0894 0.4708 0.2608 0.022 Uiso calc PR 0.172(3) 1 B 2
    C C10M 0.9351(12) 0.5504(11) 0.3430(7) 0.0186(14) Uani d PDU 0.172(3) 1 B 2
    H H10M 1.0007 0.5898 0.3640 0.022 Uiso calc PR 0.172(3) 1 B 2
    C C11M 0.7739(10) 0.5543(9) 0.3684(5) 0.0202(13) Uani d PDU 0.172(3) 1 B 2
    H H11M 0.7201 0.5965 0.4085 0.024 Uiso calc PR 0.172(3) 1 B 2
    C C2B 0.2348(2) 0.09184(15) 0.50512(9) 0.0154(3) Uani d . 1 1 . .
    H H2B1 0.3507 0.0634 0.4866 0.018 Uiso calc R 1 1 . .
    H H2B2 0.1940 0.0263 0.5133 0.018 Uiso calc R 1 1 . .
    C C3B 0.2323(2) 0.14949(15) 0.57565(9) 0.0145(3) Uani d . 1 1 . .
    H H3B1 0.3094 0.1951 0.5731 0.017 Uiso calc R 1 1 . .
    H H3B2 0.1195 0.1996 0.5874 0.017 Uiso calc R 1 1 . .
    C C4B 0.2852(2) 0.05860(16) 0.63168(10) 0.0192(4) Uani d . 1 1 . .
    H H4B1 0.2107 0.0112 0.6318 0.023 Uiso calc R 1 1 . .
    H H4B2 0.3989 0.0102 0.6197 0.023 Uiso calc R 1 1 . .
    N N5B 0.2812(2) 0.10644(14) 0.70420(9) 0.0183(3) Uani d D 1 1 D .
    H H5B1 0.291(3) 0.0564(17) 0.7339(11) 0.022 Uiso d D 1 1 . .
    H H5B2 0.186(2) 0.1499(18) 0.7114(13) 0.022 Uiso d D 1 1 . .
    C C6B 0.4083(2) 0.16507(18) 0.71464(9) 0.0241(4) Uani d DU 1 1 . .
    H H6B1 0.5163 0.1190 0.6940 0.029 Uiso calc R 1 1 C 1
    H H6B2 0.3757 0.2379 0.6892 0.029 Uiso calc R 1 1 C 1
    C C7B 0.42679(18) 0.18499(18) 0.79115(10) 0.0218(4) Uani d PDU 0.910(2) 1 D
                                                                               1
    S S8B 0.36470(9) 0.31908(5) 0.82559(4) 0.03128(19) Uani d PDU 0.910(2) 1 D 1
    C C9B 0.4257(3) 0.27031(19) 0.90860(11) 0.0291(5) Uani d PDU 0.910(2) 1 D 1
    H H9B 0.4161 0.3169 0.9487 0.035 Uiso calc PR 0.910(2) 1 D 1
    C C10B 0.4896(3) 0.15638(18) 0.90968(11) 0.0249(5) Uani d PDU 0.910(2) 1 D 1
    H H10B 0.5300 0.1139 0.9509 0.030 Uiso calc PR 0.910(2) 1 D 1
    C C11B 0.4891(5) 0.1083(3) 0.84208(15) 0.0276(6) Uani d PDU 0.910(2) 1 D 1
    H H11B 0.5287 0.0298 0.8336 0.033 Uiso calc PR 0.910(2) 1 D 1
    C C7B' 0.4050(9) 0.1995(7) 0.7902(2) 0.0218(4) Uani d PDU 0.090(2) 1 D 2
    S S8B' 0.4924(16) 0.1029(9) 0.8549(3) 0.0307(16) Uani d PDU 0.090(2) 1 D 2
    C C9B' 0.438(2) 0.2041(13) 0.9192(5) 0.031(2) Uani d PDU 0.090(2) 1 D 2
    H H9B' 0.4622 0.1903 0.9678 0.037 Uiso calc PR 0.090(2) 1 D 2
    C C10N 0.357(3) 0.3066(11) 0.8918(6) 0.0303(19) Uani d PDU 0.090(2) 1 D 2
    H H10N 0.3172 0.3730 0.9193 0.036 Uiso calc PR 0.090(2) 1 D 2
    C C11N 0.338(2) 0.3031(9) 0.8178(6) 0.0279(18) Uani d PDU 0.090(2) 1 D 2
    H H11N 0.2846 0.3672 0.7903 0.033 Uiso calc PR 0.090(2) 1 D 2
    C C2C 0.1575(2) 0.10067(15) 0.38197(9) 0.0153(3) Uani d . 1 1 . .
    H H2C1 0.1239 0.0324 0.3908 0.018 Uiso calc R 1 1 . .
    H H2C2 0.2772 0.0762 0.3688 0.018 Uiso calc R 1 1 . .
    C C3C 0.0627(2) 0.16447(16) 0.31978(10) 0.0182(4) Uani d . 1 1 . .
    H H3C1 0.1074 0.2259 0.3044 0.022 Uiso calc R 1 1 . .
    H H3C2 -0.0560 0.1973 0.3333 0.022 Uiso calc R 1 1 . .
    C C4C 0.0845(2) 0.07987(17) 0.26041(10) 0.0215(4) Uani d . 1 1 . .
    H H4C1 0.2037 0.0386 0.2533 0.026 Uiso calc R 1 1 . .
    H H4C2 0.0265 0.0247 0.2744 0.026 Uiso calc R 1 1 . .
    N N5C 0.0187(2) 0.13442(16) 0.19252(9) 0.0232(4) Uani d D 1 1 F .
    H H5C1 -0.084(2) 0.168(2) 0.1948(14) 0.028 Uiso d D 1 1 . .
    H H5C2 0.063(3) 0.1843(19) 0.1787(13) 0.028 Uiso d D 1 1 . .
    C C6C 0.0497(3) 0.04944(17) 0.13373(9) 0.0272(4) Uani d DU 1 1 . .
    H H6C1 0.1660 0.0004 0.1344 0.033 Uiso calc R 1 1 E 1
    H H6C2 -0.0233 0.0017 0.1416 0.033 Uiso calc R 1 1 E 1
    C C7C 0.0177(3) 0.10602(15) 0.06322(10) 0.0279(4) Uani d PDU 0.890(3) 1 F 1
    S S8C 0.18115(8) 0.11894(7) 0.01032(3) 0.0321(2) Uani d PDU 0.890(3) 1 F 1
    C C9C 0.0503(3) 0.1870(3) -0.05466(13) 0.0354(6) Uani d PDU 0.890(3) 1 F 1
    H H9C 0.0857 0.2128 -0.0982 0.042 Uiso calc PR 0.890(3) 1 F 1
    C C10C -0.1108(3) 0.1990(3) -0.03549(15) 0.0361(6) Uani d PDU 0.890(3) 1 F 1
    H H10C -0.2017 0.2351 -0.0641 0.043 Uiso calc PR 0.890(3) 1 F 1
    C C11C -0.1271(4) 0.1517(3) 0.03181(16) 0.0329(7) Uani d PDU 0.890(3) 1 F 1
    H H11C -0.2308 0.1521 0.0529 0.039 Uiso calc PR 0.890(3) 1 F 1
    C C7C' 0.0154(9) 0.1106(7) 0.0647(3) 0.0279(4) Uani d PDU 0.110(3) 1 F 2
    S S8C' -0.1832(8) 0.1641(9) 0.0348(4) 0.0447(16) Uani d PDU 0.110(3) 1 F 2
    C C9C' -0.1166(18) 0.2163(16) -0.0414(6) 0.0363(18) Uani d PDU 0.110(3) 1 F
                                                                               2
    H H9C' -0.1874 0.2559 -0.0772 0.044 Uiso calc PR 0.110(3) 1 F 2
    C C10O 0.0513(18) 0.194(2) -0.0437(8) 0.0361(17) Uani d PDU 0.110(3) 1 F 2
    H H10O 0.1122 0.2153 -0.0815 0.043 Uiso calc PR 0.110(3) 1 F 2
    C C11O 0.1238(15) 0.1333(18) 0.0173(7) 0.0342(16) Uani d PDU 0.110(3) 1 F 2
    H H11O 0.2397 0.1108 0.0241 0.041 Uiso calc PR 0.110(3) 1 F 2
    Si Si1D 0.73108(6) 0.23998(4) 0.55231(3) 0.01483(11) Uani d . 1 1 . .
    F F1D 0.57427(13) 0.35369(9) 0.52832(6) 0.0184(2) Uani d . 1 1 . .
    F F2D 0.60821(13) 0.15817(9) 0.54819(7) 0.0226(2) Uani d . 1 1 . .
    F F3D 0.67788(14) 0.26449(10) 0.63891(6) 0.0230(2) Uani d . 1 1 . .
    F F4D 0.89313(13) 0.12794(9) 0.57423(7) 0.0232(2) Uani d . 1 1 . .
    F F5D 0.85612(13) 0.32209(9) 0.55567(6) 0.0211(2) Uani d . 1 1 . .
    F F6D 0.78968(14) 0.21482(10) 0.46498(6) 0.0238(3) Uani d . 1 1 . .
    Si Si1E 0.56253(6) 0.18625(4) 0.22561(3) 0.01778(12) Uani d . 1 1 . .
    F F1E 0.71772(14) 0.06581(9) 0.20444(6) 0.0224(2) Uani d . 1 1 . .
    F F2E 0.45671(14) 0.10710(10) 0.26609(7) 0.0239(3) Uani d . 1 1 . .
    F F3E 0.65991(14) 0.19000(9) 0.30210(6) 0.0215(2) Uani d . 1 1 . .
    F F4E 0.41488(14) 0.30467(10) 0.24795(6) 0.0240(3) Uani d . 1 1 . .
    F F5E 0.68021(16) 0.26028(10) 0.18600(7) 0.0290(3) Uani d . 1 1 . .
    F F6E 0.47386(17) 0.18042(11) 0.14878(7) 0.0338(3) Uani d . 1 1 . .
    O O1F -0.05819(18) 0.21010(13) 0.72577(8) 0.0281(3) Uani d . 1 1 . .
    H H1F -0.1174 0.2165 0.6904 0.034 Uiso d R 1 1 . .
    C C2F -0.1528(3) 0.2917(2) 0.77516(13) 0.0383(6) Uani d . 1 1 . .
    H H2F1 -0.2085 0.3613 0.7499 0.058 Uiso calc R 1 1 . .
    H H2F2 -0.0793 0.3066 0.8098 0.058 Uiso calc R 1 1 . .
    H H2F3 -0.2359 0.2632 0.7997 0.058 Uiso calc R 1 1 . .
    O O3F 0.1189(3) 0.3171(2) 0.15212(11) 0.0542(6) Uani d . 1 1 . .
    H H3F 0.2191 0.2785 0.1512 0.065 Uiso d R 1 1 . .
    C C4F 0.0257(8) 0.3911(4) 0.0983(2) 0.0957(17) Uani d . 1 1 . .
    H H4F1 0.0258 0.4681 0.1069 0.144 Uiso calc R 1 1 . .
    H H4F2 -0.0886 0.3884 0.1000 0.144 Uiso calc R 1 1 . .
    H H4F3 0.0768 0.3669 0.0515 0.144 Uiso calc R 1 1 . .
    O O5F 0.4231(5) 0.3749(2) 0.06952(15) 0.1084(13) Uani d . 1 1 . .
    H H5F 0.3443 0.3593 0.0911 0.130 Uiso d R 1 1 . .
    C C6F 0.4393(6) 0.4698(3) 0.0981(2) 0.0769(12) Uani d . 1 1 . .
    H H6F1 0.4004 0.4753 0.1478 0.115 Uiso calc R 1 1 . .
    H H6F2 0.3733 0.5354 0.0719 0.115 Uiso calc R 1 1 . .
    H H6F3 0.5560 0.4671 0.0952 0.115 Uiso calc R 1 1 . .
loop_
    _atom_site_aniso_label
    _atom_site_aniso_U_11
    _atom_site_aniso_U_22
    _atom_site_aniso_U_33
    _atom_site_aniso_U_12
    _atom_site_aniso_U_13
    _atom_site_aniso_U_23
    N1 0.0116(7) 0.0140(7) 0.0140(7) -0.0053(5) 0.0001(5) 0.0006(5)
    C2A 0.0129(8) 0.0126(8) 0.0181(8) -0.0052(6) -0.0003(6) 0.0011(6)
    C3A 0.0117(8) 0.0170(8) 0.0195(9) -0.0054(6) 0.0000(6) 0.0011(7)
    C4A 0.0116(8) 0.0163(8) 0.0204(9) -0.0055(6) 0.0007(6) -0.0005(7)
    N5A 0.0135(7) 0.0151(7) 0.0182(8) -0.0059(6) -0.0005(6) 0.0010(6)
    C6A 0.0147(8) 0.0148(8) 0.0220(9) -0.0062(6) -0.0008(7) 0.0015(7)
    C7A 0.0173(8) 0.0154(8) 0.0211(9) -0.0076(6) -0.0002(7) 0.0004(6)
    S8A 0.0173(3) 0.0193(3) 0.0252(4) -0.0080(2) 0.0006(2) -0.0068(2)
    C9A 0.0147(11) 0.0185(11) 0.0296(12) -0.0066(9) -0.0027(9) 0.0026(9)
    C10A 0.0169(10) 0.0216(11) 0.0279(12) -0.0062(9) 0.0027(9) 0.0018(10)
    C11A 0.0217(12) 0.0180(15) 0.0233(15) -0.0061(10) 0.0001(11) -0.0031(11)
    C7A' 0.0173(8) 0.0154(8) 0.0211(9) -0.0076(6) -0.0002(7) 0.0004(6)
    S8A' 0.0157(14) 0.0161(17) 0.029(2) -0.0055(12) 0.0051(12) -0.0014(13)
    C9A' 0.016(3) 0.017(3) 0.025(3) -0.009(2) -0.001(2) 0.002(3)
    C10M 0.014(2) 0.017(3) 0.026(3) -0.005(2) -0.006(2) 0.002(2)
    C11M 0.017(2) 0.018(2) 0.024(2) -0.004(2) 0.000(2) -0.001(2)
    C2B 0.0145(8) 0.0142(8) 0.0167(8) -0.0032(6) -0.0018(6) 0.0026(6)
    C3B 0.0124(8) 0.0155(8) 0.0163(8) -0.0052(6) -0.0016(6) 0.0021(6)
    C4B 0.0221(9) 0.0190(9) 0.0162(9) -0.0057(7) -0.0029(7) 0.0013(7)
    N5B 0.0181(8) 0.0215(8) 0.0155(8) -0.0064(6) -0.0020(6) 0.0023(6)
    C6B 0.0241(9) 0.0320(10) 0.0207(9) -0.0151(8) -0.0031(7) 0.0019(8)
    C7B 0.0208(9) 0.0244(9) 0.0220(9) -0.0093(7) -0.0038(7) -0.0003(7)
    S8B 0.0416(4) 0.0203(3) 0.0307(3) -0.0069(2) -0.0068(3) 0.0002(2)
    C9B 0.0341(13) 0.0312(13) 0.0232(11) -0.0109(10) -0.0038(9) -0.0060(9)
    C10B 0.0233(11) 0.0305(12) 0.0213(10) -0.0083(9) -0.0042(8) 0.0012(9)
    C11B 0.0261(13) 0.0284(13) 0.0284(13) -0.0081(11) -0.0024(12) -0.0008(11)
    C7B' 0.0208(9) 0.0244(9) 0.0220(9) -0.0093(7) -0.0038(7) -0.0003(7)
    S8B' 0.027(3) 0.031(2) 0.030(3) -0.004(2) -0.002(2) 0.007(2)
    C9B' 0.033(4) 0.033(4) 0.024(3) -0.007(4) -0.006(3) 0.000(3)
    C10N 0.037(3) 0.028(3) 0.027(3) -0.011(3) -0.006(3) -0.002(3)
    C11N 0.032(3) 0.026(3) 0.026(3) -0.009(3) -0.005(3) 0.001(2)
    C2C 0.0168(8) 0.0152(8) 0.0147(8) -0.0060(6) -0.0008(6) -0.0010(6)
    C3C 0.0160(8) 0.0209(9) 0.0172(9) -0.0046(7) -0.0013(7) -0.0015(7)
    C4C 0.0201(9) 0.0276(10) 0.0164(9) -0.0064(8) -0.0032(7) -0.0023(7)
    N5C 0.0180(8) 0.0329(10) 0.0173(8) -0.0053(7) -0.0015(6) -0.0040(7)
    C6C 0.0242(10) 0.0363(11) 0.0187(9) -0.0057(8) 0.0021(7) -0.0080(8)
    C7C 0.0251(9) 0.0404(11) 0.0177(9) -0.0094(8) 0.0019(7) -0.0081(8)
    S8C 0.0222(3) 0.0516(4) 0.0213(3) -0.0101(3) 0.0023(2) -0.0001(3)
    C9C 0.0369(13) 0.0499(15) 0.0197(12) -0.0138(11) -0.0029(10) 0.0025(12)
    C10C 0.0327(12) 0.0470(15) 0.0260(12) -0.0078(11) -0.0044(10) -0.0015(10)
    C11C 0.0235(13) 0.0476(16) 0.0262(12) -0.0089(14) 0.0037(11) -0.0081(11)
    C7C' 0.0251(9) 0.0404(11) 0.0177(9) -0.0094(8) 0.0019(7) -0.0081(8)
    S8C' 0.040(3) 0.062(3) 0.030(3) -0.012(3) 0.000(2) -0.002(2)
    C9C' 0.033(3) 0.048(3) 0.025(3) -0.009(3) -0.001(3) -0.003(3)
    C10O 0.034(3) 0.049(3) 0.024(3) -0.011(3) -0.001(3) -0.002(3)
    C11O 0.032(2) 0.046(3) 0.024(2) -0.010(2) 0.001(2) -0.004(2)
    Si1D 0.0105(2) 0.0138(2) 0.0202(2) -0.00363(17) -0.00076(18) -0.00068(18)
    F1D 0.0143(5) 0.0182(5) 0.0197(5) -0.0002(4) -0.0024(4) 0.0001(4)
    F2D 0.0134(5) 0.0209(6) 0.0354(7) -0.0081(4) -0.0008(5) -0.0018(5)
    F3D 0.0214(6) 0.0266(6) 0.0192(6) -0.0049(5) -0.0018(4) 0.0019(4)
    F4D 0.0123(5) 0.0153(5) 0.0418(7) -0.0038(4) -0.0034(5) 0.0032(5)
    F5D 0.0171(5) 0.0163(5) 0.0321(6) -0.0079(4) -0.0047(5) 0.0016(4)
    F6D 0.0163(5) 0.0310(6) 0.0225(6) -0.0052(5) 0.0036(4) -0.0076(5)
    Si1E 0.0178(2) 0.0174(2) 0.0170(2) -0.00358(19) -0.00032(19) -0.00119(18)
    F1E 0.0222(6) 0.0178(5) 0.0247(6) -0.0032(4) 0.0058(4) -0.0017(4)
    F2E 0.0188(5) 0.0229(6) 0.0315(6) -0.0091(5) 0.0042(5) -0.0045(5)
    F3E 0.0189(5) 0.0216(6) 0.0232(6) -0.0045(4) -0.0051(4) -0.0025(4)
    F4E 0.0215(6) 0.0205(6) 0.0258(6) 0.0003(4) -0.0015(5) -0.0035(5)
    F5E 0.0316(7) 0.0213(6) 0.0321(7) -0.0065(5) 0.0076(5) 0.0047(5)
    F6E 0.0382(7) 0.0352(7) 0.0234(6) -0.0030(6) -0.0099(5) -0.0060(5)
    O1F 0.0200(7) 0.0365(8) 0.0248(7) -0.0038(6) -0.0038(6) -0.0003(6)
    C2F 0.0308(12) 0.0528(16) 0.0279(12) -0.0077(11) 0.0009(9) -0.0025(11)
    O3F 0.0499(12) 0.0736(15) 0.0520(12) -0.0392(11) 0.0187(10) -0.0245(11)
    C4F 0.186(6) 0.068(3) 0.047(2) -0.061(3) 0.014(3) -0.0029(19)
    O5F 0.187(4) 0.0490(15) 0.0632(17) 0.0094(18) -0.056(2) -0.0066(13)
    C6F 0.121(4) 0.0403(18) 0.075(3) -0.029(2) -0.036(2) 0.0161(17)
_geom_special_details
;
;
loop_
    _geom_bond_atom_site_label_1
    _geom_bond_atom_site_label_2
    _geom_bond_site_symmetry_2
    _geom_bond_distance
    _geom_bond_publ_flag
    N1 C2A . 1.505(2) ?
    N1 C2C . 1.507(2) ?
    N1 C2B . 1.509(2) ?
    N1 H1 . 0.90(2) ?
    C2A C3A . 1.527(2) ?
    C2A H2A1 . 0.9900 ?
    C2A H2A2 . 0.9900 ?
    C3A C4A . 1.519(2) ?
    C3A H3A1 . 0.9900 ?
    C3A H3A2 . 0.9900 ?
    C4A N5A . 1.496(2) ?
    C4A H4A1 . 0.9900 ?
    C4A H4A2 . 0.9900 ?
    N5A C6A . 1.479(2) ?
    N5A H5A1 . 0.819(16) ?
    N5A H5A2 . 0.829(16) ?
    C6A C7A' . 1.494(3) ?
    C6A C7A . 1.497(2) ?
    C6A H6A1 . 0.9900 ?
    C6A H6A2 . 0.9900 ?
    C7A C11A . 1.351(3) ?
    C7A S8A . 1.731(2) ?
    S8A C9A . 1.715(2) ?
    C9A C10A . 1.362(3) ?
    C9A H9A . 0.9500 ?
    C10A C11A . 1.420(3) ?
    C10A H10A . 0.9500 ?
    C11A H11A . 0.9500 ?
    C7A' C11M . 1.350(4) ?
    C7A' S8A' . 1.725(4) ?
    S8A' C9A' . 1.716(4) ?
    C9A' C10M . 1.362(4) ?
    C9A' H9A' . 0.9500 ?
    C10M C11M . 1.419(4) ?
    C10M H10M . 0.9500 ?
    C11M H11M . 0.9500 ?
    C2B C3B . 1.523(2) ?
    C2B H2B1 . 0.9900 ?
    C2B H2B2 . 0.9900 ?
    C3B C4B . 1.517(2) ?
    C3B H3B1 . 0.9900 ?
    C3B H3B2 . 0.9900 ?
    C4B N5B . 1.500(2) ?
    C4B H4B1 . 0.9900 ?
    C4B H4B2 . 0.9900 ?
    N5B C6B . 1.499(2) ?
    N5B H5B1 . 0.822(16) ?
    N5B H5B2 . 0.835(16) ?
    C6B C7B . 1.494(2) ?
    C6B C7B' . 1.495(3) ?
    C6B H6B1 . 0.9900 ?
    C6B H6B2 . 0.9900 ?
    C7B C11B . 1.351(3) ?
    C7B S8B . 1.728(2) ?
    S8B C9B . 1.714(2) ?
    C9B C10B . 1.362(3) ?
    C9B H9B . 0.9500 ?
    C10B C11B . 1.422(3) ?
    C10B H10B . 0.9500 ?
    C11B H11B . 0.9500 ?
    C7B' C11N . 1.349(4) ?
    C7B' S8B' . 1.727(4) ?
    S8B' C9B' . 1.715(4) ?
    C9B' C10N . 1.362(4) ?
    C9B' H9B' . 0.9500 ?
    C10N C11N . 1.418(4) ?
    C10N H10N . 0.9500 ?
    C11N H11N . 0.9500 ?
    C2C C3C . 1.522(3) ?
    C2C H2C1 . 0.9900 ?
    C2C H2C2 . 0.9900 ?
    C3C C4C . 1.522(3) ?
    C3C H3C1 . 0.9900 ?
    C3C H3C2 . 0.9900 ?
    C4C N5C . 1.489(3) ?
    C4C H4C1 . 0.9900 ?
    C4C H4C2 . 0.9900 ?
    N5C C6C . 1.510(2) ?
    N5C H5C1 . 0.840(16) ?
    N5C H5C2 . 0.855(17) ?
    C6C C7C . 1.493(2) ?
    C6C C7C' . 1.494(3) ?
    C6C H6C1 . 0.9900 ?
    C6C H6C2 . 0.9900 ?
    C7C C11C . 1.343(3) ?
    C7C S8C . 1.724(2) ?
    S8C C9C . 1.720(2) ?
    C9C C10C . 1.364(3) ?
    C9C H9C . 0.9500 ?
    C10C C11C . 1.414(3) ?
    C10C H10C . 0.9500 ?
    C11C H11C . 0.9500 ?
    C7C' C11O . 1.348(4) ?
    C7C' S8C' . 1.726(4) ?
    S8C' C9C' . 1.716(4) ?
    C9C' C10O . 1.364(4) ?
    C9C' H9C' . 0.9500 ?
    C10O C11O . 1.420(4) ?
    C10O H10O . 0.9500 ?
    C11O H11O . 0.9500 ?
    Si1D F2D . 1.6740(12) ?
    Si1D F3D . 1.6886(12) ?
    Si1D F5D . 1.6908(12) ?
    Si1D F1D . 1.6935(11) ?
    Si1D F4D . 1.6954(12) ?
    Si1D F6D . 1.7112(12) ?
    Si1E F4E . 1.6698(12) ?
    Si1E F6E . 1.6742(13) ?
    Si1E F2E . 1.6841(13) ?
    Si1E F3E . 1.7013(12) ?
    Si1E F5E . 1.7024(14) ?
    Si1E F1E . 1.7120(12) ?
    O1F C2F . 1.425(3) ?
    O1F H1F . 0.8401 ?
    C2F H2F1 . 0.9800 ?
    C2F H2F2 . 0.9800 ?
    C2F H2F3 . 0.9800 ?
    O3F C4F . 1.450(5) ?
    O3F H3F . 0.8399 ?
    C4F H4F1 . 0.9800 ?
    C4F H4F2 . 0.9800 ?
    C4F H4F3 . 0.9800 ?
    O5F C6F . 1.360(4) ?
    O5F H5F . 0.8399 ?
    C6F H6F1 . 0.9800 ?
    C6F H6F2 . 0.9800 ?
    C6F H6F3 . 0.9800 ?
loop_
    _geom_angle_atom_site_label_1
    _geom_angle_atom_site_label_2
    _geom_angle_atom_site_label_3
    _geom_angle_site_symmetry_1
    _geom_angle_site_symmetry_3
    _geom_angle
    _geom_angle_publ_flag
    C2A N1 C2C . . 113.98(14) ?
    C2A N1 C2B . . 114.05(13) ?
    C2C N1 C2B . . 107.64(13) ?
    C2A N1 H1 . . 104.5(14) ?
    C2C N1 H1 . . 109.1(14) ?
    C2B N1 H1 . . 107.3(14) ?
    N1 C2A C3A . . 112.52(14) ?
    N1 C2A H2A1 . . 109.1 ?
    C3A C2A H2A1 . . 109.1 ?
    N1 C2A H2A2 . . 109.1 ?
    C3A C2A H2A2 . . 109.1 ?
    H2A1 C2A H2A2 . . 107.8 ?
    C4A C3A C2A . . 108.76(14) ?
    C4A C3A H3A1 . . 109.9 ?
    C2A C3A H3A1 . . 109.9 ?
    C4A C3A H3A2 . . 109.9 ?
    C2A C3A H3A2 . . 109.9 ?
    H3A1 C3A H3A2 . . 108.3 ?
    N5A C4A C3A . . 110.09(14) ?
    N5A C4A H4A1 . . 109.6 ?
    C3A C4A H4A1 . . 109.6 ?
    N5A C4A H4A2 . . 109.6 ?
    C3A C4A H4A2 . . 109.6 ?
    H4A1 C4A H4A2 . . 108.2 ?
    C6A N5A C4A . . 111.26(14) ?
    C6A N5A H5A1 . . 112.5(17) ?
    C4A N5A H5A1 . . 106.1(17) ?
    C6A N5A H5A2 . . 107.9(16) ?
    C4A N5A H5A2 . . 110.5(16) ?
    H5A1 N5A H5A2 . . 109(2) ?
    N5A C6A C7A' . . 117.3(2) ?
    N5A C6A C7A . . 115.30(11) ?
    N5A C6A H6A1 . . 108.4 ?
    C7A' C6A H6A1 . . 108.8 ?
    C7A C6A H6A1 . . 108.4 ?
    N5A C6A H6A2 . . 108.4 ?
    C7A' C6A H6A2 . . 106.0 ?
    C7A C6A H6A2 . . 108.4 ?
    H6A1 C6A H6A2 . . 107.5 ?
    C11A C7A C6A . . 128.3(2) ?
    C11A C7A S8A . . 110.39(17) ?
    C6A C7A S8A . . 121.29(16) ?
    C9A S8A C7A . . 92.13(11) ?
    C10A C9A S8A . . 111.36(18) ?
    C10A C9A H9A . . 124.3 ?
    S8A C9A H9A . . 124.3 ?
    C9A C10A C11A . . 112.2(2) ?
    C9A C10A H10A . . 123.9 ?
    C11A C10A H10A . . 123.9 ?
    C7A C11A C10A . . 113.9(3) ?
    C7A C11A H11A . . 123.1 ?
    C10A C11A H11A . . 123.1 ?
    C11M C7A' C6A . . 127.8(5) ?
    C11M C7A' S8A' . . 111.4(4) ?
    C6A C7A' S8A' . . 120.8(4) ?
    C9A' S8A' C7A' . . 91.5(4) ?
    C10M C9A' S8A' . . 111.7(4) ?
    C10M C9A' H9A' . . 124.2 ?
    S8A' C9A' H9A' . . 124.2 ?
    C9A' C10M C11M . . 112.3(4) ?
    C9A' C10M H10M . . 123.9 ?
    C11M C10M H10M . . 123.9 ?
    C7A' C11M C10M . . 113.1(5) ?
    C7A' C11M H11M . . 123.4 ?
    C10M C11M H11M . . 123.4 ?
    N1 C2B C3B . . 114.10(14) ?
    N1 C2B H2B1 . . 108.7 ?
    C3B C2B H2B1 . . 108.7 ?
    N1 C2B H2B2 . . 108.7 ?
    C3B C2B H2B2 . . 108.7 ?
    H2B1 C2B H2B2 . . 107.6 ?
    C4B C3B C2B . . 107.59(14) ?
    C4B C3B H3B1 . . 110.2 ?
    C2B C3B H3B1 . . 110.2 ?
    C4B C3B H3B2 . . 110.2 ?
    C2B C3B H3B2 . . 110.2 ?
    H3B1 C3B H3B2 . . 108.5 ?
    N5B C4B C3B . . 112.11(15) ?
    N5B C4B H4B1 . . 109.2 ?
    C3B C4B H4B1 . . 109.2 ?
    N5B C4B H4B2 . . 109.2 ?
    C3B C4B H4B2 . . 109.2 ?
    H4B1 C4B H4B2 . . 107.9 ?
    C6B N5B C4B . . 114.69(15) ?
    C6B N5B H5B1 . . 110.1(17) ?
    C4B N5B H5B1 . . 109.3(17) ?
    C6B N5B H5B2 . . 111.0(17) ?
    C4B N5B H5B2 . . 106.5(17) ?
    H5B1 N5B H5B2 . . 105(2) ?
    C7B C6B N5B . . 111.93(12) ?
    C7B' C6B N5B . . 110.4(3) ?
    C7B C6B H6B1 . . 109.2 ?
    C7B' C6B H6B1 . . 116.9 ?
    N5B C6B H6B1 . . 109.2 ?
    C7B C6B H6B2 . . 109.2 ?
    C7B' C6B H6B2 . . 102.7 ?
    N5B C6B H6B2 . . 109.2 ?
    H6B1 C6B H6B2 . . 107.9 ?
    C11B C7B C6B . . 128.1(2) ?
    C11B C7B S8B . . 110.71(19) ?
    C6B C7B S8B . . 121.15(16) ?
    C9B S8B C7B . . 92.08(10) ?
    C10B C9B S8B . . 111.40(16) ?
    C10B C9B H9B . . 124.3 ?
    S8B C9B H9B . . 124.3 ?
    C9B C10B C11B . . 112.3(2) ?
    C9B C10B H10B . . 123.9 ?
    C11B C10B H10B . . 123.9 ?
    C7B C11B C10B . . 113.5(3) ?
    C7B C11B H11B . . 123.2 ?
    C10B C11B H11B . . 123.2 ?
    C11N C7B' C6B . . 127.8(5) ?
    C11N C7B' S8B' . . 111.1(6) ?
    C6B C7B' S8B' . . 121.1(4) ?
    C9B' S8B' C7B' . . 91.7(4) ?
    C10N C9B' S8B' . . 111.6(4) ?
    C10N C9B' H9B' . . 124.2 ?
    S8B' C9B' H9B' . . 124.2 ?
    C9B' C10N C11N . . 112.3(4) ?
    C9B' C10N H10N . . 123.8 ?
    C11N C10N H10N . . 123.8 ?
    C7B' C11N C10N . . 113.3(6) ?
    C7B' C11N H11N . . 123.4 ?
    C10N C11N H11N . . 123.4 ?
    N1 C2C C3C . . 114.61(14) ?
    N1 C2C H2C1 . . 108.6 ?
    C3C C2C H2C1 . . 108.6 ?
    N1 C2C H2C2 . . 108.6 ?
    C3C C2C H2C2 . . 108.6 ?
    H2C1 C2C H2C2 . . 107.6 ?
    C2C C3C C4C . . 106.64(15) ?
    C2C C3C H3C1 . . 110.4 ?
    C4C C3C H3C1 . . 110.4 ?
    C2C C3C H3C2 . . 110.4 ?
    C4C C3C H3C2 . . 110.4 ?
    H3C1 C3C H3C2 . . 108.6 ?
    N5C C4C C3C . . 112.26(16) ?
    N5C C4C H4C1 . . 109.2 ?
    C3C C4C H4C1 . . 109.2 ?
    N5C C4C H4C2 . . 109.2 ?
    C3C C4C H4C2 . . 109.2 ?
    H4C1 C4C H4C2 . . 107.9 ?
    C4C N5C C6C . . 111.14(16) ?
    C4C N5C H5C1 . . 113.4(18) ?
    C6C N5C H5C1 . . 107.3(18) ?
    C4C N5C H5C2 . . 112.8(18) ?
    C6C N5C H5C2 . . 106.8(18) ?
    H5C1 N5C H5C2 . . 105(2) ?
    C7C C6C N5C . . 111.07(13) ?
    C7C' C6C N5C . . 108.7(4) ?
    C7C C6C H6C1 . . 109.4 ?
    C7C' C6C H6C1 . . 110.8 ?
    N5C C6C H6C1 . . 109.4 ?
    C7C C6C H6C2 . . 109.4 ?
    C7C' C6C H6C2 . . 110.5 ?
    N5C C6C H6C2 . . 109.4 ?
    H6C1 C6C H6C2 . . 108.0 ?
    C11C C7C C6C . . 129.1(2) ?
    C11C C7C S8C . . 111.06(18) ?
    C6C C7C S8C . . 119.79(17) ?
    C9C S8C C7C . . 91.74(12) ?
    C10C C9C S8C . . 111.17(19) ?
    C10C C9C H9C . . 124.4 ?
    S8C C9C H9C . . 124.4 ?
    C9C C10C C11C . . 112.3(2) ?
    C9C C10C H10C . . 123.9 ?
    C11C C10C H10C . . 123.9 ?
    C7C C11C C10C . . 113.8(3) ?
    C7C C11C H11C . . 123.1 ?
    C10C C11C H11C . . 123.1 ?
    C11O C7C' C6C . . 128.5(5) ?
    C11O C7C' S8C' . . 109.7(6) ?
    C6C C7C' S8C' . . 121.8(4) ?
    C9C' S8C' C7C' . . 92.7(4) ?
    C10O C9C' S8C' . . 111.1(4) ?
    C10O C9C' H9C' . . 124.4 ?
    S8C' C9C' H9C' . . 124.4 ?
    C9C' C10O C11O . . 111.7(4) ?
    C9C' C10O H10O . . 124.1 ?
    C11O C10O H10O . . 124.1 ?
    C7C' C11O C10O . . 114.8(6) ?
    C7C' C11O H11O . . 122.6 ?
    C10O C11O H11O . . 122.6 ?
    F2D Si1D F3D . . 90.44(6) ?
    F2D Si1D F5D . . 179.41(7) ?
    F3D Si1D F5D . . 90.13(6) ?
    F2D Si1D F1D . . 90.85(6) ?
    F3D Si1D F1D . . 91.33(6) ?
    F5D Si1D F1D . . 89.29(6) ?
    F2D Si1D F4D . . 90.83(6) ?
    F3D Si1D F4D . . 90.12(6) ?
    F5D Si1D F4D . . 89.02(6) ?
    F1D Si1D F4D . . 177.77(6) ?
    F2D Si1D F6D . . 90.55(6) ?
    F3D Si1D F6D . . 178.66(6) ?
    F5D Si1D F6D . . 88.88(6) ?
    F1D Si1D F6D . . 89.55(6) ?
    F4D Si1D F6D . . 88.97(6) ?
    F4E Si1E F6E . . 91.42(7) ?
    F4E Si1E F2E . . 91.77(6) ?
    F6E Si1E F2E . . 91.28(7) ?
    F4E Si1E F3E . . 90.40(6) ?
    F6E Si1E F3E . . 177.79(7) ?
    F2E Si1E F3E . . 89.90(6) ?
    F4E Si1E F5E . . 91.14(6) ?
    F6E Si1E F5E . . 90.48(7) ?
    F2E Si1E F5E . . 176.57(7) ?
    F3E Si1E F5E . . 88.24(7) ?
    F4E Si1E F1E . . 178.29(7) ?
    F6E Si1E F1E . . 90.17(7) ?
    F2E Si1E F1E . . 88.82(6) ?
    F3E Si1E F1E . . 88.00(6) ?
    F5E Si1E F1E . . 88.22(6) ?
    C2F O1F H1F . . 105.7 ?
    O1F C2F H2F1 . . 109.5 ?
    O1F C2F H2F2 . . 109.5 ?
    H2F1 C2F H2F2 . . 109.5 ?
    O1F C2F H2F3 . . 109.5 ?
    H2F1 C2F H2F3 . . 109.5 ?
    H2F2 C2F H2F3 . . 109.5 ?
    C4F O3F H3F . . 129.2 ?
    O3F C4F H4F1 . . 109.5 ?
    O3F C4F H4F2 . . 109.5 ?
    H4F1 C4F H4F2 . . 109.5 ?
    O3F C4F H4F3 . . 109.5 ?
    H4F1 C4F H4F3 . . 109.5 ?
    H4F2 C4F H4F3 . . 109.5 ?
    C6F O5F H5F . . 108.3 ?
    O5F C6F H6F1 . . 109.5 ?
    O5F C6F H6F2 . . 109.5 ?
    H6F1 C6F H6F2 . . 109.5 ?
    O5F C6F H6F3 . . 109.5 ?
    H6F1 C6F H6F3 . . 109.5 ?
    H6F2 C6F H6F3 . . 109.5 ?
loop_
    _geom_torsion_atom_site_label_1
    _geom_torsion_atom_site_label_2
    _geom_torsion_atom_site_label_3
    _geom_torsion_atom_site_label_4
    _geom_torsion_site_symmetry_1
    _geom_torsion_site_symmetry_2
    _geom_torsion_site_symmetry_3
    _geom_torsion_site_symmetry_4
    _geom_torsion
    _geom_torsion_publ_flag
    C2C N1 C2A C3A . . . . -64.80(19) ?
    C2B N1 C2A C3A . . . . 59.36(19) ?
    N1 C2A C3A C4A . . . . 168.83(14) ?
    C2A C3A C4A N5A . . . . 176.53(14) ?
    C3A C4A N5A C6A . . . . 160.71(15) ?
    C4A N5A C6A C7A' . . . . 171.0(3) ?
    C4A N5A C6A C7A . . . . 169.09(16) ?
    N5A C6A C7A C11A . . . . 92.3(2) ?
    N5A C6A C7A S8A . . . . -87.28(15) ?
    C11A C7A S8A C9A . . . . 1.60(15) ?
    C6A C7A S8A C9A . . . . -178.74(9) ?
    C7A S8A C9A C10A . . . . -1.32(17) ?
    S8A C9A C10A C11A . . . . 0.7(3) ?
    C6A C7A C11A C10A . . . . 178.88(14) ?
    S8A C7A C11A C10A . . . . -1.5(2) ?
    C9A C10A C11A C7A . . . . 0.5(3) ?
    N5A C6A C7A' C11M . . . . -93.3(4) ?
    N5A C6A C7A' S8A' . . . . 86.7(3) ?
    C11M C7A' S8A' C9A' . . . . -0.2(2) ?
    C6A C7A' S8A' C9A' . . . . 179.87(12) ?
    C7A' S8A' C9A' C10M . . . . 0.0(3) ?
    S8A' C9A' C10M C11M . . . . 0.2(4) ?
    C6A C7A' C11M C10M . . . . -179.75(19) ?
    S8A' C7A' C11M C10M . . . . 0.3(3) ?
    C9A' C10M C11M C7A' . . . . -0.3(4) ?
    C2A N1 C2B C3B . . . . 48.1(2) ?
    C2C N1 C2B C3B . . . . 175.60(14) ?
    N1 C2B C3B C4B . . . . 159.79(14) ?
    C2B C3B C4B N5B . . . . -177.89(15) ?
    C3B C4B N5B C6B . . . . -68.1(2) ?
    C4B N5B C6B C7B . . . . -165.62(16) ?
    C4B N5B C6B C7B' . . . . -174.4(3) ?
    N5B C6B C7B C11B . . . . 67.9(2) ?
    N5B C6B C7B S8B . . . . -111.77(16) ?
    C11B C7B S8B C9B . . . . 0.61(17) ?
    C6B C7B S8B C9B . . . . -179.63(9) ?
    C7B S8B C9B C10B . . . . -0.38(16) ?
    S8B C9B C10B C11B . . . . 0.1(3) ?
    C6B C7B C11B C10B . . . . 179.58(16) ?
    S8B C7B C11B C10B . . . . -0.7(3) ?
    C9B C10B C11B C7B . . . . 0.4(3) ?
    N5B C6B C7B' C11N . . . . -103.1(7) ?
    N5B C6B C7B' S8B' . . . . 76.8(7) ?
    C11N C7B' S8B' C9B' . . . . -0.1(2) ?
    C6B C7B' S8B' C9B' . . . . 179.93(12) ?
    C7B' S8B' C9B' C10N . . . . 0.1(3) ?
    S8B' C9B' C10N C11N . . . . -0.1(4) ?
    C6B C7B' C11N C10N . . . . -180.0(2) ?
    S8B' C7B' C11N C10N . . . . 0.1(3) ?
    C9B' C10N C11N C7B' . . . . 0.0(5) ?
    C2A N1 C2C C3C . . . . -51.9(2) ?
    C2B N1 C2C C3C . . . . -179.49(15) ?
    N1 C2C C3C C4C . . . . -171.96(15) ?
    C2C C3C C4C N5C . . . . -171.57(15) ?
    C3C C4C N5C C6C . . . . 177.08(16) ?
    C4C N5C C6C C7C . . . . -167.71(17) ?
    C4C N5C C6C C7C' . . . . -167.9(3) ?
    N5C C6C C7C C11C . . . . -80.6(2) ?
    N5C C6C C7C S8C . . . . 99.45(16) ?
    C11C C7C S8C C9C . . . . 0.03(16) ?
    C6C C7C S8C C9C . . . . 179.97(9) ?
    C7C S8C C9C C10C . . . . 0.36(18) ?
    S8C C9C C10C C11C . . . . -0.7(3) ?
    C6C C7C C11C C10C . . . . 179.66(14) ?
    S8C C7C C11C C10C . . . . -0.4(2) ?
    C9C C10C C11C C7C . . . . 0.7(3) ?
    N5C C6C C7C' C11O . . . . 98.2(6) ?
    N5C C6C C7C' S8C' . . . . -81.8(6) ?
    C11O C7C' S8C' C9C' . . . . 0.0(2) ?
    C6C C7C' S8C' C9C' . . . . 179.98(13) ?
    C7C' S8C' C9C' C10O . . . . 0.0(3) ?
    S8C' C9C' C10O C11O . . . . -0.1(4) ?
    C6C C7C' C11O C10O . . . . 180.0(2) ?
    S8C' C7C' C11O C10O . . . . 0.0(3) ?
    C9C' C10O C11O C7C' . . . . 0.1(5) ?
loop_
    _geom_hbond_atom_site_label_D
    _geom_hbond_atom_site_label_H
    _geom_hbond_atom_site_label_A
    _geom_hbond_site_symmetry_A
    _geom_hbond_distance_DH
    _geom_hbond_distance_HA
    _geom_hbond_distance_DA
    _geom_hbond_angle_DHA
    N1 H1 F4D 1_455 0.90(3) 2.51(2) 3.171(2) 131.3(18)
    N1 H1 F5D 1_455 0.90(3) 2.54(2) 3.2005(19) 131.1(19)
    N1 H1 F6D 1_455 0.90(2) 1.91(2) 2.7810(18) 162(2)
    N5A H5A1 F1D . 0.819(16) 2.021(18) 2.775(2) 153(2)
    N5A H5A1 F6D . 0.819(16) 2.44(2) 2.985(2) 125(2)
    N5A H5A2 F3E . 0.829(16) 1.936(17) 2.759(2) 172(2)
    N5A H5A2 F4E . 0.829(16) 2.63(2) 3.029(2) 111.2(18)
    N5B H5B1 F1E 2_656 0.822(16) 1.923(17) 2.736(2) 170(2)
    N5B H5B1 F2E 2_656 0.822(16) 2.47(2) 2.969(2) 120(2)
    N5B H5B2 O1F . 0.835(16) 1.982(17) 2.790(2) 163(2)
    N5C H5C1 F5E 1_455 0.840(16) 1.996(17) 2.828(2) 171(3)
    N5C H5C1 F1E 1_455 0.840(16) 2.41(2) 2.932(2) 121(2)
    N5C H5C2 O3F . 0.855(17) 1.916(18) 2.758(3) 168(3)
    O1F H1F F3D 1_455 0.84 1.95 2.7374(19) 155.7
    O1F H1F F4D 1_455 0.84 2.43 3.144(2) 138.9
    O3F H3F F6E . 0.84 2.13 2.974(3) 180.0
    O3F H3F F4E . 0.84 2.61 3.118(3) 120.4
    O5F H5F O3F . 0.84 2.39 3.226(5) 179.4
_iucr_refine_instructions_details
;
TITL 12125 in P-1
CELL 0.71073   8.4854  12.5107  18.9003  89.024  87.750  72.206
ZERR    2.00   0.0004   0.0006   0.0010   0.002   0.002   0.003
LATT  1
SFAC C  H   N O F SI S
UNIT 54 104 8 6 24 4 6
TEMP -173
SIZE 0.03 0.16 0.58
omit   0   0   1
acta 50.5
conf
wpdb -1
eqiv $1 x-1, y, z
eqiv $2 -x+1, -y, -z+1
htab n1 f6d_$1
htab n5a f1d
htab n5a f6d
htab n5a f3e
htab n5a f4e
htab n5b f1e_$2
htab n5b f2e_$2
htab n5b o1f
htab n5c f5e_$1
htab n5c f1e_$1
htab n5c o3f
htab o1f f3d_$1
htab o3f f6e
htab o5f o3f
htab
eadp c7a c7a'
eadp c7b c7b'
eadp c7c c7c'
dfix 0.80 0.02 n5a h5a1 n5a h5a2 n5b h5b1 n5b h5b2 n5c h5c1 n5c h5c2
sadi 0.004 c6a c7a c6a c7a' c6b c7b c6b c7b' c6c c7c c6c c7c'
sadi 0.004 c7a s8a c7a' s8a' c7b s8b c7b' s8b' c7c s8c c7c' s8c'
sadi 0.004 c7a c11a c7a' c11m c7b c11b c7b' c11n c7c c11c c7c' c11o
sadi 0.004 s8a c9a s8a' c9a' s8b c9b s8b' c9b' s8c c9c s8c' c9c'
sadi 0.004 c9a c10a c9a' c10m c9b c10b c9b' c10n c9c c10c c9c' c10o
sadi 0.004 c10a c11a c10m c11m c10b c11b c10n c11n c10c c11c c10o c11o
sadi 0.006 c6a s8a c6a s8a' c6b s8b c6b s8b' c6c s8c c6c s8c'
sadi 0.007 c6a c11a c6a c11m c6b c11b c6b c11n c6c c11c c6c c11o
sadi 0.006 s8a c10a s8a' c10m s8b c10b s8b' c10n s8c c10c s8c' c10o
sadi 0.007 c9a c11a c9a' c11m c9b c11b c9b' c11n c9c c11c c9c' c11o
flat 0.008 c6a c7a s8a c9a c10a c11a
flat 0.008 c6a c7a' s8a' c9a' c10m c11m
flat 0.008 c6b c7b s8b c9b c10b c11b
flat 0.008 c6b c7b' s8b' c9b' c10n c11n
flat 0.008 c6c c7c s8c c9c c10c c11c
flat 0.008 c6c c7c' s8c' c9c' c10o c11o
delu 0.006 c6a c7a s8a c9a c10a c11a
delu 0.006 c6a c7a' s8a' c9a' c10m c11m
delu 0.006 c6b c7b s8b c9b c10b c11b
delu 0.006 c6b c7b' s8b' c9b' c10n c11n
delu 0.006 c6c c7c s8c c9c c10c c11c
delu 0.006 c6c c7c' s8c' c9c' c10o c11o
simu 0.006 c6a c7a > c11m
simu 0.006 c6b c7b > c11n
simu 0.006 c6c c7c > c11o
isor 0.006 c11m c11n c11o
L.S. 4
BOND $h
FMAP 2
PLAN 20
WGHT    0.070000    1.560000
FVAR       0.44309   0.82843   0.91000   0.89035
N1    3    0.131566    0.166635    0.449712    11.00000    0.01158    0.01396 =
         0.01404    0.00058    0.00008   -0.00532
H1    2    0.025237    0.182767    0.464494    11.00000   -1.20000
C2A   1    0.160240    0.279238    0.441615    11.00000    0.01289    0.01256 =
         0.01814    0.00114   -0.00034   -0.00518
AFIX  23
H2A1  2    0.129323    0.320528    0.486816    11.00000   -1.20000
H2A2  2    0.087556    0.323312    0.404847    11.00000   -1.20000
AFIX   0
C3A   1    0.340022    0.269283    0.421137    11.00000    0.01173    0.01702 =
         0.01946    0.00109    0.00005   -0.00540
AFIX  23
H3A1  2    0.411354    0.239881    0.461697    11.00000   -1.20000
H3A2  2    0.379018    0.216610    0.381111    11.00000   -1.20000
AFIX   0
C4A   1    0.350455    0.384654    0.399952    11.00000    0.01162    0.01635 =
         0.02041   -0.00045    0.00073   -0.00547
AFIX  23
H4A1  2    0.283980    0.411856    0.357713    11.00000   -1.20000
H4A2  2    0.304396    0.438227    0.438977    11.00000   -1.20000
AFIX   0
N5A   3    0.526847    0.379078    0.383826    11.00000    0.01347    0.01508 =
         0.01821    0.00101   -0.00047   -0.00588
H5A1  2    0.569951    0.375774    0.422127    11.00000   -1.20000
H5A2  2    0.575534    0.321383    0.361328    11.00000   -1.20000
C6A   1    0.537710    0.476551    0.340780    11.00000    0.01473    0.01476 =
         0.02202    0.00151   -0.00080   -0.00625
AFIX  23
H6A1  2    0.461421    0.545555    0.362342    11.00000   -1.20000
H6A2  2    0.498467    0.469662    0.292929    11.00000   -1.20000
AFIX   0
PART   1
C7A   1    0.706737    0.490256    0.333166    21.00000    0.01733    0.01539 =
         0.02111    0.00044   -0.00020   -0.00760
S8A   7    0.777133    0.563893    0.394914    21.00000    0.01725    0.01926 =
         0.02520   -0.00678    0.00061   -0.00798
C9A   1    0.962031    0.543330    0.348798    21.00000    0.01465    0.01852 =
         0.02962    0.00263   -0.00269   -0.00662
AFIX  43
H9A   2    1.047679    0.571942    0.362696    21.00000   -1.20000
AFIX   0
C10A  1    0.970417    0.480761    0.289721    21.00000    0.01686    0.02158 =
         0.02789    0.00180    0.00266   -0.00618
AFIX  43
H10A  2    1.063561    0.459751    0.257628    21.00000   -1.20000
AFIX   0
C11A  1    0.823944    0.450537    0.281605    21.00000    0.02167    0.01803 =
         0.02331   -0.00312    0.00009   -0.00607
AFIX  43
H11A  2    0.809673    0.406401    0.243392    21.00000   -1.20000
AFIX   0
PART   2
C7A'  1    0.704823    0.491782    0.329742   -21.00000    0.01733    0.01539 =
         0.02111    0.00044   -0.00020   -0.00760
S8A'  7    0.836259    0.425619    0.260992   -21.00000    0.01566    0.01610 =
         0.02937   -0.00143    0.00506   -0.00553
C9A'  1    0.985075    0.483668    0.285006   -21.00000    0.01585    0.01702 =
         0.02474    0.00185   -0.00140   -0.00890
AFIX  43
H9A'  2    1.089447    0.470850    0.260847   -21.00000   -1.20000
AFIX   0
C10M  1    0.935126    0.550365    0.342954   -21.00000    0.01372    0.01691 =
         0.02554    0.00241   -0.00567   -0.00475
AFIX  43
H10M  2    1.000723    0.589793    0.363954   -21.00000   -1.20000
AFIX   0
C11M  1    0.773905    0.554255    0.368397   -21.00000    0.01717    0.01833 =
         0.02428   -0.00065   -0.00039   -0.00435
AFIX  43
H11M  2    0.720099    0.596515    0.408538   -21.00000   -1.20000
AFIX   0
PART   0
C2B   1    0.234753    0.091838    0.505124    11.00000    0.01446    0.01425 =
         0.01673    0.00260   -0.00180   -0.00319
AFIX  23
H2B1  2    0.350715    0.063410    0.486642    11.00000   -1.20000
H2B2  2    0.194003    0.026316    0.513298    11.00000   -1.20000
AFIX   0
C3B   1    0.232304    0.149490    0.575654    11.00000    0.01243    0.01547 =
         0.01633    0.00207   -0.00157   -0.00524
AFIX  23
H3B1  2    0.309351    0.195108    0.573082    11.00000   -1.20000
H3B2  2    0.119514    0.199650    0.587406    11.00000   -1.20000
AFIX   0
C4B   1    0.285214    0.058597    0.631679    11.00000    0.02205    0.01900 =
         0.01619    0.00129   -0.00285   -0.00567
AFIX  23
H4B1  2    0.210696    0.011219    0.631773    11.00000   -1.20000
H4B2  2    0.398945    0.010151    0.619681    11.00000   -1.20000
AFIX   0
N5B   3    0.281176    0.106444    0.704198    11.00000    0.01806    0.02149 =
         0.01551    0.00231   -0.00204   -0.00641
H5B1  2    0.290521    0.056362    0.733912    11.00000   -1.20000
H5B2  2    0.185519    0.149937    0.711369    11.00000   -1.20000
C6B   1    0.408300    0.165065    0.714636    11.00000    0.02413    0.03203 =
         0.02069    0.00193   -0.00313   -0.01512
AFIX  23
H6B1  2    0.516288    0.119034    0.694027    11.00000   -1.20000
H6B2  2    0.375720    0.237930    0.689195    11.00000   -1.20000
AFIX   0
PART   1
C7B   1    0.426790    0.184991    0.791150    31.00000    0.02082    0.02437 =
         0.02197   -0.00032   -0.00384   -0.00926
S8B   7    0.364700    0.319075    0.825592    31.00000    0.04159    0.02030 =
         0.03067    0.00018   -0.00685   -0.00690
C9B   1    0.425701    0.270315    0.908595    31.00000    0.03410    0.03121 =
         0.02315   -0.00603   -0.00378   -0.01090
AFIX  43
H9B   2    0.416103    0.316874    0.948728    31.00000   -1.20000
AFIX   0
C10B  1    0.489648    0.156382    0.909683    31.00000    0.02329    0.03050 =
         0.02132    0.00119   -0.00420   -0.00829
AFIX  43
H10B  2    0.530030    0.113860    0.950893    31.00000   -1.20000
AFIX   0
C11B  1    0.489095    0.108288    0.842081    31.00000    0.02613    0.02839 =
         0.02837   -0.00080   -0.00245   -0.00807
AFIX  43
H11B  2    0.528713    0.029801    0.833562    31.00000   -1.20000
AFIX   0
PART   2
C7B'  1    0.404954    0.199535    0.790182   -31.00000    0.02082    0.02437 =
         0.02197   -0.00032   -0.00384   -0.00926
S8B'  7    0.492445    0.102880    0.854922   -31.00000    0.02693    0.03123 =
         0.03037    0.00686   -0.00236   -0.00397
C9B'  1    0.438386    0.204064    0.919180   -31.00000    0.03341    0.03269 =
         0.02373    0.00037   -0.00564   -0.00680
AFIX  43
H9B'  2    0.462235    0.190276    0.967786   -31.00000   -1.20000
AFIX   0
C10N  1    0.357020    0.306620    0.891837   -31.00000    0.03721    0.02798 =
         0.02668   -0.00152   -0.00597   -0.01053
AFIX  43
H10N  2    0.317205    0.373018    0.919274   -31.00000   -1.20000
AFIX   0
C11N  1    0.338458    0.303069    0.817756   -31.00000    0.03231    0.02553 =
         0.02591    0.00092   -0.00455   -0.00865
AFIX  43
H11N  2    0.284580    0.367187    0.790279   -31.00000   -1.20000
AFIX   0
PART   0
C2C   1    0.157480    0.100668    0.381975    11.00000    0.01685    0.01520 =
         0.01469   -0.00097   -0.00082   -0.00599
AFIX  23
H2C1  2    0.123855    0.032350    0.390781    11.00000   -1.20000
H2C2  2    0.277160    0.076185    0.368759    11.00000   -1.20000
AFIX   0
C3C   1    0.062721    0.164468    0.319783    11.00000    0.01597    0.02085 =
         0.01718   -0.00155   -0.00131   -0.00464
AFIX  23
H3C1  2    0.107430    0.225877    0.304446    11.00000   -1.20000
H3C2  2   -0.056045    0.197341    0.333305    11.00000   -1.20000
AFIX   0
C4C   1    0.084498    0.079873    0.260414    11.00000    0.02011    0.02764 =
         0.01636   -0.00233   -0.00325   -0.00644
AFIX  23
H4C1  2    0.203698    0.038630    0.253294    11.00000   -1.20000
H4C2  2    0.026484    0.024704    0.274432    11.00000   -1.20000
AFIX   0
N5C   3    0.018667    0.134423    0.192515    11.00000    0.01798    0.03287 =
         0.01730   -0.00402   -0.00154   -0.00532
H5C1  2   -0.083597    0.167954    0.194790    11.00000   -1.20000
H5C2  2    0.063069    0.184324    0.178693    11.00000   -1.20000
C6C   1    0.049731    0.049439    0.133728    11.00000    0.02415    0.03634 =
         0.01872   -0.00799    0.00207   -0.00572
AFIX  23
H6C1  2    0.165974    0.000425    0.134367    11.00000   -1.20000
H6C2  2   -0.023324    0.001653    0.141611    11.00000   -1.20000
AFIX   0
PART   1
C7C   1    0.017708    0.106023    0.063217    41.00000    0.02511    0.04041 =
         0.01774   -0.00812    0.00193   -0.00939
S8C   7    0.181146    0.118944    0.010318    41.00000    0.02221    0.05164 =
         0.02133   -0.00011    0.00234   -0.01009
C9C   1    0.050299    0.186964   -0.054658    41.00000    0.03693    0.04992 =
         0.01965    0.00255   -0.00292   -0.01383
AFIX  43
H9C   2    0.085657    0.212762   -0.098210    41.00000   -1.20000
AFIX   0
C10C  1   -0.110846    0.199028   -0.035492    41.00000    0.03267    0.04705 =
         0.02599   -0.00148   -0.00443   -0.00780
AFIX  43
H10C  2   -0.201747    0.235121   -0.064088    41.00000   -1.20000
AFIX   0
C11C  1   -0.127072    0.151656    0.031812    41.00000    0.02352    0.04755 =
         0.02621   -0.00813    0.00367   -0.00888
AFIX  43
H11C  2   -0.230760    0.152059    0.052876    41.00000   -1.20000
AFIX   0
PART   2
C7C'  1    0.015371    0.110633    0.064691   -41.00000    0.02511    0.04041 =
         0.01774   -0.00812    0.00193   -0.00939
S8C'  7   -0.183188    0.164107    0.034751   -41.00000    0.04020    0.06158 =
         0.02987   -0.00226   -0.00024   -0.01187
C9C'  1   -0.116591    0.216308   -0.041363   -41.00000    0.03328    0.04849 =
         0.02504   -0.00253   -0.00146   -0.00902
AFIX  43
H9C'  2   -0.187379    0.255874   -0.077165   -41.00000   -1.20000
AFIX   0
C10O  1    0.051282    0.193537   -0.043706   -41.00000    0.03374    0.04885 =
         0.02440   -0.00152   -0.00124   -0.01073
AFIX  43
H10O  2    0.112249    0.215289   -0.081506   -41.00000   -1.20000
AFIX   0
C11O  1    0.123829    0.133341    0.017255   -41.00000    0.03185    0.04583 =
         0.02385   -0.00365    0.00078   -0.01033
AFIX  43
H11O  2    0.239723    0.110830    0.024081   -41.00000   -1.20000
AFIX   0
PART   0
SI1D  6    0.731076    0.239985    0.552308    11.00000    0.01053    0.01377 =
         0.02018   -0.00068   -0.00076   -0.00363
F1D   5    0.574274    0.353685    0.528316    11.00000    0.01429    0.01823 =
         0.01972    0.00009   -0.00240   -0.00021
F2D   5    0.608207    0.158166    0.548185    11.00000    0.01336    0.02092 =
         0.03538   -0.00180   -0.00080   -0.00811
F3D   5    0.677878    0.264495    0.638908    11.00000    0.02141    0.02661 =
         0.01925    0.00192   -0.00177   -0.00487
F4D   5    0.893135    0.127942    0.574226    11.00000    0.01226    0.01525 =
         0.04183    0.00323   -0.00336   -0.00382
F5D   5    0.856124    0.322093    0.555666    11.00000    0.01715    0.01632 =
         0.03206    0.00163   -0.00474   -0.00794
F6D   5    0.789677    0.214818    0.464981    11.00000    0.01633    0.03102 =
         0.02249   -0.00759    0.00362   -0.00521
SI1E  6    0.562533    0.186251    0.225614    11.00000    0.01780    0.01739 =
         0.01695   -0.00119   -0.00032   -0.00358
F1E   5    0.717722    0.065809    0.204444    11.00000    0.02221    0.01784 =
         0.02465   -0.00167    0.00580   -0.00318
F2E   5    0.456707    0.107097    0.266094    11.00000    0.01881    0.02291 =
         0.03154   -0.00449    0.00425   -0.00915
F3E   5    0.659910    0.189997    0.302100    11.00000    0.01892    0.02164 =
         0.02317   -0.00252   -0.00510   -0.00450
F4E   5    0.414880    0.304668    0.247952    11.00000    0.02146    0.02046 =
         0.02580   -0.00350   -0.00149    0.00031
F5E   5    0.680207    0.260281    0.185999    11.00000    0.03157    0.02126 =
         0.03207    0.00475    0.00757   -0.00649
F6E   5    0.473858    0.180419    0.148785    11.00000    0.03818    0.03518 =
         0.02341   -0.00602   -0.00986   -0.00301
O1F   4   -0.058187    0.210100    0.725773    11.00000    0.02004    0.03645 =
         0.02476   -0.00025   -0.00377   -0.00383
AFIX   3
H1F   2   -0.117367    0.216480    0.690394    11.00000   -1.20000
AFIX   0
C2F   1   -0.152842    0.291682    0.775155    11.00000    0.03079    0.05282 =
         0.02790   -0.00254    0.00091   -0.00771
AFIX 137
H2F1  2   -0.208483    0.361280    0.749944    11.00000   -1.50000
H2F2  2   -0.079265    0.306632    0.809770    11.00000   -1.50000
H2F3  2   -0.235876    0.263241    0.799714    11.00000   -1.50000
AFIX   0
O3F   4    0.118854    0.317113    0.152124    11.00000    0.04988    0.07357 =
         0.05198   -0.02453    0.01868   -0.03918
AFIX   3
H3F   2    0.219134    0.278522    0.151164    11.00000   -1.20000
AFIX   0
C4F   1    0.025683    0.391124    0.098260    11.00000    0.18627    0.06780 =
         0.04702   -0.00291    0.01401   -0.06146
AFIX 137
H4F1  2    0.025830    0.468118    0.106870    11.00000   -1.50000
H4F2  2   -0.088594    0.388374    0.100021    11.00000   -1.50000
H4F3  2    0.076842    0.366904    0.051486    11.00000   -1.50000
AFIX   0
O5F   4    0.423052    0.374867    0.069520    11.00000    0.18689    0.04903 =
         0.06318   -0.00664   -0.05578    0.00944
AFIX   3
H5F   2    0.344341    0.359327    0.091090    11.00000   -1.20000
AFIX   0
C6F   1    0.439315    0.469821    0.098114    11.00000    0.12137    0.04029 =
         0.07450    0.01612   -0.03627   -0.02946
AFIX 137
H6F1  2    0.400364    0.475314    0.147817    11.00000   -1.50000
H6F2  2    0.373260    0.535447    0.071900    11.00000   -1.50000
H6F3  2    0.556037    0.467113    0.095224    11.00000   -1.50000
HKLF 4
REM  12125 in P-1
REM R1 =  0.0440 for   7815 Fo > 4sig(Fo)  and  0.0552 for all   9447 data
REM    604 parameters refined using    642 restraints
END
WGHT      0.0647      1.5528
REM Highest difference peak  0.942,  deepest hole -0.799,  1-sigma level  0.072
Q1    1   0.3235  0.5206  0.0392  11.00000  0.05    0.81
Q2    1   0.1778  0.0481 -0.0003  11.00000  0.05    0.48
Q3    1  -0.0819  0.4624  0.0506  11.00000  0.05    0.46
Q4    1   0.7157  0.2465  0.5961  11.00000  0.05    0.45
Q5    1   0.5384  0.4131  0.0727  11.00000  0.05    0.43
Q6    1   0.3804  0.3741  0.0798  11.00000  0.05    0.42
Q7    1   0.2270  0.1198  0.5402  11.00000  0.05    0.42
Q8    1   0.4737  0.3083  0.1009  11.00000  0.05    0.42
Q9    1   0.7434  0.2316  0.5018  11.00000  0.05    0.41
Q10   1   0.9538  0.5674  0.3358  11.00000  0.05    0.39
Q11   1   0.4032  0.1585  0.1667  11.00000  0.05    0.37
Q12   1   0.2731  0.0976  0.5997  11.00000  0.05    0.37
Q13   1   0.4060  0.2951  0.8723  11.00000  0.05    0.37
Q14   1   0.1511  0.1300  0.4176  11.00000  0.05    0.37
Q15   1   0.1491  0.2179  0.4485  11.00000  0.05    0.36
Q16   1   0.1009  0.1322  0.3565  11.00000  0.05    0.36
Q17   1   0.1719  0.1348  0.4784  11.00000  0.05    0.36
Q18   1   0.6135  0.2520  0.1604  11.00000  0.05    0.35
Q19   1   0.6437  0.3024  0.5373  11.00000  0.05    0.35
Q20   1   0.0751  0.4220  0.0421  11.00000  0.05    0.35
;
