# Supplementary material for: N 1-(Thio­phen-2-ylmeth­yl)-N 3,N 3-bis­[3-(thio­phen-2-yl­methyl­ammonio)­prop­yl]propane-1,3-di­ammonium hexa­fluorido­silicate methanol tris­olvate
Source: Acta Crystallogr Sect E Struct Rep Online. 2013 Nov 6;69(Pt 12):o1739–40. doi: 10.1107/S1600536813029565 (PMC3885022; doi:10.1107/S1600536813029565)
Supplement: Supplementary file 2 [file e-69-o1739-Isup2.hkl]

# 
# h,k,l, Fc-squared, Fo-squared, sigma(Fo-squared) and status flag 
# 
data_I
_shelx_title ' 12125 in P-1' 
_shelx_refln_list_code          4 
_shelx_F_calc_maximum      212.92 
_exptl_crystal_F_000       900.00 
_reflns_d_resolution_high  0.7493 
 
loop_ 
 _symmetry_equiv_pos_as_xyz 
 'x, y, z' 
 '-x, -y, -z' 
 
_cell_length_a     8.4854 
_cell_length_b    12.5107 
_cell_length_c    18.9003 
_cell_angle_alpha  89.024 
_cell_angle_beta   87.750 
_cell_angle_gamma  72.206 
 
_shelx_F_squared_multiplier     1.000 
 
loop_ 
 _refln_index_h 
 _refln_index_k 
 _refln_index_l 
 _refln_F_squared_calc 
 _refln_F_squared_meas 
 _refln_F_squared_sigma 
 _refln_observed_status 
   1   0   0     1819.40     1960.47     16.11 o 
   2   0   0      742.90      818.22      9.71 o 
   3   0   0      823.00      800.79     10.87 o 
   4   0   0       64.06       73.31      4.64 o 
   5   0   0        5.30        0.74      3.07 o 
   6   0   0       19.14       28.62      4.47 o 
   7   0   0      372.24      373.97     11.26 o 
   8   0   0      157.68      137.30      8.80 o 
   9   0   0        2.52        3.23      5.07 o 
  10   0   0      153.61      169.49     10.93 o 
 -10   1   0       20.96        8.50      7.73 o 
  -9   1   0        2.03       -1.95      5.05 o 
  -8   1   0       39.90       40.96      9.51 o 
  -7   1   0      194.76      183.87     13.85 o 
  -6   1   0      719.47      718.00     11.21 o 
  -5   1   0      401.30      368.99      7.36 o 
  -4   1   0      123.10      149.94      9.16 o 
  -3   1   0      616.19      673.82      8.35 o 
  -2   1   0       92.19       77.05      3.04 o 
  -1   1   0     1861.77     1325.97     14.66 o 
   0   1   0     3939.22     3225.25    154.17 o 
   1   1   0     1111.67     1430.34     14.98 o 
   2   1   0        2.75       -2.38      2.38 o 
   3   1   0     2930.09     3431.98     30.04 o 
   4   1   0     1600.30     1557.14     17.73 o 
   5   1   0      732.78      815.21     13.18 o 
   6   1   0     1692.17     1603.02     18.20 o 
   7   1   0       16.18       30.57      5.88 o 
   8   1   0       11.01        1.71      4.57 o 
   9   1   0      335.24      348.63     12.59 o 
  10   1   0       87.61      112.57     11.58 o 
 -10   2   0        3.50        5.01      7.72 o 
  -9   2   0        0.02       -4.05      6.64 o 
  -8   2   0      346.82      342.16     19.05 o 
  -7   2   0      580.91      582.56     13.99 o 
  -6   2   0      157.57      174.25      6.51 o 
  -5   2   0      652.65      631.66      9.96 o 
  -4   2   0      747.53      807.04     17.40 o 
  -3   2   0      366.45      257.56      5.64 o 
  -2   2   0     3931.89     3903.07     28.77 o 
  -1   2   0     2807.65     3383.38     26.89 o 
   0   2   0    20027.07    20296.31    117.12 o 
   1   2   0     1718.71     1841.44     10.55 o 
   2   2   0     2899.79     2912.79     27.07 o 
   3   2   0        1.03        4.37      2.28 o 
   4   2   0    13040.36    15209.94    102.18 o 
   5   2   0      444.28      497.51      8.69 o 
   6   2   0      704.50      911.94     14.57 o 
   7   2   0     3082.20     3242.53     30.59 o 
   8   2   0      340.75      357.55     14.16 o 
   9   2   0      108.23      108.88      8.38 o 
  10   2   0      568.41      543.43     29.27 o 
  11   2   0       15.45       11.39      7.48 o 
  -9   3   0        5.93       11.24     14.05 o 
  -8   3   0        5.88        1.42      5.45 o 
  -7   3   0      209.52      194.72     10.15 o 
  -6   3   0      350.27      383.78     11.22 o 
  -5   3   0      630.92      661.24     10.77 o 
  -4   3   0      486.48      416.36      9.29 o 
  -3   3   0      275.41      344.67     19.89 o 
  -2   3   0      500.86      428.15      6.10 o 
  -1   3   0     7442.73     7489.75     51.80 o 
   0   3   0    18322.77    20895.15    120.91 o 
   1   3   0    19588.47    20431.40    108.54 o 
   2   3   0     5053.31     5872.81     36.43 o 
   3   3   0     7823.90     8259.35     62.24 o 
   4   3   0     5641.46     6214.05     45.40 o 
   5   3   0     1300.46     1251.09     18.38 o 
   6   3   0        6.20       12.98      3.23 o 
   7   3   0      120.84      125.74      6.29 o 
   8   3   0      322.38      294.62      9.12 o 
   9   3   0       84.82       87.53      9.83 o 
  10   3   0       54.17       56.81      9.34 o 
  11   3   0        9.76       10.18     11.75 o 
  -9   4   0       41.73       31.30      6.59 o 
  -8   4   0       68.53       58.41      9.62 o 
  -7   4   0       83.77       85.91      7.86 o 
  -6   4   0        0.65        8.07      4.59 o 
  -5   4   0      587.09      526.84     14.73 o 
  -4   4   0       53.49       58.03      4.15 o 
  -3   4   0     7711.05     8113.20     58.49 o 
  -2   4   0     6129.33     6515.15     42.29 o 
  -1   4   0     2485.72     2698.66     21.78 o 
   0   4   0     3580.96     3148.07     21.42 o 
   1   4   0     2384.24     2737.32     22.44 o 
   2   4   0     1336.16     1344.67     11.01 o 
   3   4   0      482.07      620.08      7.05 o 
   4   4   0      334.16      353.31     10.25 o 
   5   4   0       23.91       47.90      4.74 o 
   6   4   0       62.87       48.89      4.99 o 
   7   4   0        3.92        7.41      3.45 o 
   8   4   0      138.30      135.48      6.96 o 
   9   4   0        0.33       15.38      5.33 o 
  10   4   0       41.10       39.57      8.65 o 
  11   4   0        4.02       11.54      7.83 o 
  -9   5   0       17.71       35.95      7.06 o 
  -8   5   0      250.80      261.76     17.93 o 
  -7   5   0      581.57      537.23     53.31 o 
  -6   5   0      199.30      202.50     10.02 o 
  -5   5   0       94.49      102.35      7.11 o 
  -4   5   0      113.79      195.30     18.40 o 
  -3   5   0     1038.07      956.70     12.58 o 
  -2   5   0      952.21     1000.64     12.13 o 
  -1   5   0     1464.24     1517.68     14.91 o 
   0   5   0     1277.96     1650.65     13.53 o 
   1   5   0      564.17      543.35      6.30 o 
   2   5   0      208.20      178.81      6.16 o 
   3   5   0      947.78     1103.83     15.46 o 
   4   5   0     2455.76     2388.48     18.70 o 
   5   5   0      104.68      148.31      8.79 o 
   6   5   0     1553.92     1550.26     17.63 o 
   7   5   0       10.77       15.40      3.92 o 
   8   5   0        3.73        1.77      4.78 o 
   9   5   0      399.33      378.23     16.47 o 
  10   5   0      664.26      711.51     22.55 o 
  11   5   0       47.00       42.53     13.45 o 
  -8   6   0        5.18        7.89      9.70 o 
  -7   6   0        2.19        8.25      8.72 o 
  -6   6   0      236.28      240.32     10.99 o 
  -5   6   0       43.05       49.90      6.62 o 
  -4   6   0      170.44      165.46      8.05 o 
  -3   6   0       90.94       99.33      6.09 o 
  -2   6   0     7060.79     7278.80     53.89 o 
  -1   6   0     5063.71     5409.98     40.96 o 
   0   6   0      596.03      656.10      9.01 o 
   1   6   0     1005.18     1023.11      9.58 o 
   2   6   0     5188.92     5601.00     36.94 o 
   3   6   0      705.06      766.32      8.72 o 
   4   6   0    12115.05    12649.66    100.11 o 
   5   6   0     3878.57     4474.87     36.20 o 
   6   6   0       11.12        4.88      3.14 o 
   7   6   0      393.25      390.77     11.94 o 
   8   6   0        6.16        7.13      5.23 o 
   9   6   0       46.10       43.86      6.81 o 
  10   6   0        3.89       13.19      5.88 o 
  11   6   0      263.79      258.11     17.29 o 
  -8   7   0       41.68       50.01      8.14 o 
  -7   7   0      630.79      615.02     19.94 o 
  -6   7   0      384.65      380.84     17.42 o 
  -5   7   0      663.52      617.26     20.77 o 
  -4   7   0      129.58      110.03      7.46 o 
  -3   7   0      635.36      659.36     13.13 o 
  -2   7   0      326.38      270.54      8.34 o 
  -1   7   0      479.02      423.99      9.21 o 
   0   7   0       41.96       44.68      3.91 o 
   1   7   0      207.13      215.42      5.24 o 
   2   7   0       19.50       31.67      2.87 o 
   3   7   0      373.61      418.62     10.07 o 
   4   7   0     5233.09     5495.53     42.13 o 
   5   7   0      231.25      220.51      7.73 o 
   6   7   0      290.34      293.01     10.03 o 
   7   7   0      297.76      290.56     10.87 o 
   8   7   0      246.89      223.16     11.14 o 
   9   7   0       32.49       42.45      6.88 o 
  10   7   0       10.66       13.60      6.08 o 
  11   7   0      516.74      568.77     34.83 o 
  -7   8   0       32.37       27.36      7.06 o 
  -6   8   0      181.35      174.40     24.82 o 
  -5   8   0        6.67       11.70     13.43 o 
  -4   8   0      213.97      203.06      9.81 o 
  -3   8   0       34.20       30.79      5.01 o 
  -2   8   0        2.21        7.11      3.77 o 
  -1   8   0      140.19      138.57      9.69 o 
   0   8   0      663.70      687.97     10.59 o 
   1   8   0      104.37      248.19     20.33 o 
   2   8   0      243.35      184.38      6.03 o 
   3   8   0      108.83      155.04     12.46 o 
   4   8   0     1215.79     1258.09     14.50 o 
   5   8   0     1546.79     1523.06     16.92 o 
   6   8   0      422.99      436.80     13.17 o 
   7   8   0       62.33       56.75      6.23 o 
   8   8   0        0.65        1.27      4.84 o 
   9   8   0       70.56       67.41      9.60 o 
  10   8   0       11.26       17.28      6.28 o 
  11   8   0      592.78      698.17     35.02 o 
  -7   9   0       13.17        5.29      7.46 o 
  -6   9   0       14.72       34.48      8.08 o 
  -5   9   0       33.78       31.00      7.11 o 
  -4   9   0       12.87       10.90      7.46 o 
  -3   9   0      389.25      378.86     14.98 o 
  -2   9   0        2.23        7.02      4.25 o 
  -1   9   0       11.51       16.90      3.84 o 
   0   9   0       13.37        9.32      3.62 o 
   1   9   0     3071.05     3341.07     26.54 o 
   2   9   0     1602.65     1713.29     16.65 o 
   3   9   0     1017.42     1041.50     14.07 o 
   4   9   0      495.39      606.63     10.20 o 
   5   9   0      984.46     1010.51     20.55 o 
   6   9   0      200.87      237.23     10.07 o 
   7   9   0      983.01     1007.16     19.30 o 
   8   9   0       56.93       55.37      8.23 o 
   9   9   0       22.42       26.95     11.24 o 
  10   9   0       17.21       23.45      9.46 o 
  -6  10   0      180.35      160.41     12.13 o 
  -5  10   0       44.83       41.75      8.15 o 
  -4  10   0      311.68      307.68     24.04 o 
  -3  10   0      191.88      215.44      9.28 o 
  -2  10   0       52.88       44.83      5.96 o 
  -1  10   0        0.08       11.57      4.01 o 
   0  10   0       10.65       26.72      4.26 o 
   1  10   0      290.60      336.41     10.88 o 
   2  10   0     3973.60     4222.74     35.92 o 
   3  10   0       53.68       38.89      5.49 o 
   4  10   0        7.49       10.13      4.13 o 
   5  10   0        1.05       13.34      4.48 o 
   6  10   0       52.57       56.86      6.45 o 
   7  10   0      244.54      273.84     11.68 o 
   8  10   0        4.69       -4.28      7.97 o 
   9  10   0       73.79       69.04     11.19 o 
  10  10   0       87.96       97.91     13.20 o 
  -5  11   0       41.33       49.43      8.85 o 
  -4  11   0        0.26        4.45      6.66 o 
  -3  11   0      178.38      155.31     10.83 o 
  -2  11   0        0.02       -1.12      4.51 o 
  -1  11   0      154.34      155.51     11.54 o 
   0  11   0      269.60      264.76      9.00 o 
   1  11   0     1500.01     1468.26     20.76 o 
   2  11   0     1787.09     1703.62     23.59 o 
   3  11   0       52.16       40.71      4.64 o 
   4  11   0       91.55      105.12      7.22 o 
   5  11   0      326.25      317.69     11.01 o 
   6  11   0      199.96      163.15      9.56 o 
   7  11   0       12.08       19.51      8.63 o 
   8  11   0     3059.55     3144.55     91.54 o 
   9  11   0      290.83      300.60     19.63 o 
  10  11   0       27.84       52.63     14.35 o 
  -5  12   0       14.38      -13.06     13.06 o 
  -4  12   0       12.97       10.89      7.13 o 
  -3  12   0      112.92      123.11     10.55 o 
  -2  12   0       66.30       81.32      9.85 o 
  -1  12   0        7.63       13.98      5.25 o 
   0  12   0       36.62       37.72      5.83 o 
   1  12   0      503.28      576.85     13.63 o 
   2  12   0     1996.88     1907.49     25.02 o 
   3  12   0     1476.92     1590.25     38.66 o 
   4  12   0       34.95       46.46      5.78 o 
   5  12   0      773.60      876.06     24.46 o 
   6  12   0       18.39       16.57      8.57 o 
   7  12   0       84.09       84.43     11.86 o 
   8  12   0       17.57       40.56     19.39 o 
   9  12   0      282.10      299.20     19.97 o 
  -4  13   0        0.06       11.35      7.50 o 
  -3  13   0      308.32      332.14     15.44 o 
  -2  13   0        0.14       -6.91      6.91 o 
  -1  13   0        0.30       -0.53      6.29 o 
   0  13   0       15.23       10.42      5.14 o 
   1  13   0       62.31       67.45      9.33 o 
   2  13   0       50.52       45.40      6.01 o 
   3  13   0      162.78      128.36     10.31 o 
   4  13   0        1.34       -4.74      6.96 o 
   5  13   0       66.59       63.14     10.36 o 
   6  13   0      122.67      138.33     14.01 o 
   7  13   0        3.97        6.69      9.28 o 
   8  13   0     1073.56     1175.42     32.13 o 
   9  13   0      228.74      225.67     17.93 o 
  -2  14   0      163.56      180.52     14.46 o 
  -1  14   0      765.86      850.35     23.91 o 
   0  14   0      463.80      471.31     21.15 o 
   1  14   0       26.93       37.94      6.47 o 
   2  14   0      160.32      114.30     15.85 o 
   3  14   0      265.67      327.40     23.29 o 
   4  14   0        7.57        6.01      8.95 o 
   5  14   0        9.84       18.05      8.93 o 
   6  14   0       96.81      110.03     19.32 o 
   7  14   0       61.58       54.51     11.71 o 
   8  14   0      180.20      202.63     17.41 o 
  -1  15   0        0.13       12.45      8.14 o 
   0  15   0       45.83       55.70     19.46 o 
   1  15   0       30.79       41.02     12.91 o 
   2  15   0        0.14       22.59     12.36 o 
   3  15   0      538.88      596.79     30.49 o 
   4  15   0      106.47      114.90     18.08 o 
   5  15   0       83.80       90.39     18.94 o 
   6  15   0      802.85      820.86     27.80 o 
   7  15   0       17.66        9.47     12.49 o 
   2  16   0        1.14       13.20     12.43 o 
   3  16   0      107.78      121.75     18.45 o 
   4  16   0       18.80       28.27     14.49 o 
   5  16   0      115.19       83.69     17.91 o 
   6  16   0      114.68      114.22     14.17 o 
  -6 -16   1       13.73       15.56     14.95 o 
  -5 -16   1      215.25      202.95     23.30 o 
  -4 -16   1        5.10       16.38     13.68 o 
  -3 -16   1       49.71       16.18     13.10 o 
  -7 -15   1        0.93        4.97     13.86 o 
  -6 -15   1       93.04       72.86     12.80 o 
  -5 -15   1       20.56       23.95     13.19 o 
  -4 -15   1       73.16       71.65     15.96 o 
  -3 -15   1       12.07       14.43     12.25 o 
  -2 -15   1        0.53        8.52     11.48 o 
   0 -15   1      163.46      154.90     13.13 o 
   1 -15   1        6.46        7.93     11.10 o 
  -8 -14   1        3.22        8.60      9.54 o 
  -7 -14   1      268.91      304.98     28.01 o 
  -6 -14   1      179.64      163.94     19.22 o 
  -5 -14   1      449.36      444.03     20.24 o 
  -4 -14   1      240.16      266.49     22.99 o 
  -3 -14   1      262.52      266.94     22.69 o 
  -2 -14   1       12.35        5.85     11.67 o 
  -1 -14   1      247.94      261.31     20.40 o 
   0 -14   1      360.22      345.52     23.16 o 
   1 -14   1       34.01       45.59      9.12 o 
   2 -14   1        0.27        8.76      7.91 o 
  -9 -13   1       25.67       16.71     19.19 o 
  -8 -13   1      123.90      101.84     13.33 o 
  -7 -13   1       33.12       43.32     18.11 o 
  -6 -13   1        7.26        4.56     10.11 o 
  -5 -13   1       44.88       43.32      9.64 o 
  -4 -13   1       91.12       86.69      7.56 o 
  -3 -13   1      104.12      109.90     13.32 o 
  -2 -13   1      104.80       79.36      8.51 o 
  -1 -13   1        4.89        4.90      4.85 o 
   0 -13   1        2.40        2.37      4.98 o 
   1 -13   1       16.63       18.76      7.39 o 
   2 -13   1       34.78       45.95     22.70 o 
   3 -13   1      243.15      281.23     14.96 o 
   4 -13   1       10.62       23.82      7.83 o 
  -9 -12   1      534.98      519.69     23.07 o 
  -8 -12   1      114.26      109.25     13.26 o 
  -7 -12   1      319.96      289.88     21.80 o 
  -6 -12   1      189.10      197.24     14.84 o 
  -5 -12   1        0.47        4.21      5.70 o 
  -4 -12   1      422.10      394.42     12.15 o 
  -3 -12   1      270.44      282.64     10.89 o 
  -2 -12   1      693.52      757.56     15.20 o 
  -1 -12   1       14.44       30.39      5.52 o 
   0 -12   1       33.38       41.69      6.05 o 
   1 -12   1      627.48      668.37     15.59 o 
   2 -12   1        1.34        6.65      6.12 o 
   3 -12   1       74.49       83.26      9.54 o 
   4 -12   1      173.79      197.44     13.05 o 
 -10 -11   1      336.46      334.15     20.95 o 
  -9 -11   1      278.36      314.97     19.71 o 
  -8 -11   1      233.12      205.25     16.44 o 
  -7 -11   1        1.12        2.50      5.22 o 
  -6 -11   1      347.08      333.78     12.14 o 
  -5 -11   1      236.99      240.81     10.37 o 
  -4 -11   1     1267.09     1207.07     19.76 o 
  -3 -11   1      256.92      231.91     10.98 o 
  -2 -11   1      178.93      171.35     11.36 o 
  -1 -11   1     1250.92     1310.71     24.65 o 
   0 -11   1      305.37      331.04      9.75 o 
   1 -11   1       58.32       48.46      5.42 o 
   2 -11   1      350.14      337.72     10.84 o 
   3 -11   1        2.41        1.84      6.25 o 
   4 -11   1        0.10        4.30      8.92 o 
   5 -11   1      390.81      406.23     18.64 o 
 -10 -10   1      268.37      283.24     19.23 o 
  -9 -10   1      128.59      116.51     25.72 o 
  -8 -10   1       46.99       43.37      7.25 o 
  -7 -10   1      371.48      348.21     19.85 o 
  -6 -10   1       92.15       69.59      6.98 o 
  -5 -10   1     2080.48     1991.21     26.77 o 
  -4 -10   1      277.48      285.24      9.94 o 
  -3 -10   1        0.72        3.52      3.37 o 
  -2 -10   1       98.22      113.41      6.86 o 
  -1 -10   1      174.68      218.18     20.21 o 
   0 -10   1      345.54      369.25      9.49 o 
   1 -10   1      800.49      799.96     13.61 o 
   2 -10   1        3.84        5.11      4.25 o 
   3 -10   1        0.20       -0.22      5.72 o 
   4 -10   1      232.41      244.09     15.29 o 
   5 -10   1        0.51        0.32      7.99 o 
   6 -10   1      181.10      171.37     12.61 o 
 -10  -9   1      114.22      141.76     14.54 o 
  -9  -9   1      100.44      107.68      9.70 o 
  -8  -9   1       80.43       62.89      7.50 o 
  -7  -9   1       21.88       10.06      5.31 o 
  -6  -9   1      549.77      533.02     13.73 o 
  -5  -9   1        6.58        8.40      4.30 o 
  -4  -9   1      173.82      166.13      6.19 o 
  -3  -9   1     1613.00     1700.76     31.58 o 
  -2  -9   1       29.57       32.87      3.56 o 
  -1  -9   1      233.73      237.90      7.18 o 
   0  -9   1      342.90      316.87      8.21 o 
   1  -9   1      716.29      774.59     18.02 o 
   2  -9   1       56.07       54.48      5.15 o 
   3  -9   1      155.77      165.39      7.79 o 
   4  -9   1      277.64      246.21     12.23 o 
   5  -9   1       22.59       18.05     10.21 o 
   6  -9   1     1173.13     1271.72     25.47 o 
   7  -9   1      287.13      302.11     23.39 o 
 -11  -8   1      779.42      866.40     28.12 o 
 -10  -8   1       82.93       85.31      9.10 o 
  -9  -8   1        0.16       -2.88      5.78 o 
  -8  -8   1       93.95       92.90      8.23 o 
  -7  -8   1       13.38       26.45      5.52 o 
  -6  -8   1      458.46      447.65     21.38 o 
  -5  -8   1      520.01      555.24     12.66 o 
  -4  -8   1      382.57      396.67     10.28 o 
  -3  -8   1      164.20      144.62      5.01 o 
  -2  -8   1      814.04      749.54      9.74 o 
  -1  -8   1     9926.59    10040.26     71.11 o 
   0  -8   1       42.72       80.22     10.84 o 
   1  -8   1      743.50      709.10     11.21 o 
   2  -8   1       70.32       75.00      5.26 o 
   3  -8   1        0.97        0.52      4.28 o 
   4  -8   1      187.85      142.19      7.39 o 
   5  -8   1      264.51      269.97     12.55 o 
   6  -8   1       80.14       64.88     14.97 o 
   7  -8   1      129.48      149.33     11.35 o 
 -11  -7   1      629.98      605.53     58.18 o 
 -10  -7   1        0.02       -3.18      6.50 o 
  -9  -7   1      165.70      158.40     10.29 o 
  -8  -7   1        0.03       10.83      5.32 o 
  -7  -7   1      974.47      999.62     18.65 o 
  -6  -7   1     1334.39     1543.83     22.42 o 
  -5  -7   1        1.40        4.90      3.81 o 
  -4  -7   1     1619.17     2020.79     24.11 o 
  -3  -7   1     1403.41     1292.99     12.63 o 
  -2  -7   1      111.65      117.85      4.31 o 
  -1  -7   1       12.30       38.34      3.02 o 
   0  -7   1      233.60      164.78      5.37 o 
   1  -7   1     1295.58     1345.19     17.21 o 
   2  -7   1       11.32       14.89      3.52 o 
   3  -7   1        0.01        3.92      3.74 o 
   4  -7   1      380.79      388.48     11.17 o 
   5  -7   1      576.31      622.36     19.60 o 
   6  -7   1      225.67      229.56     12.05 o 
   7  -7   1      298.37      387.07     15.06 o 
   8  -7   1      521.18      539.45     18.60 o 
 -11  -6   1      356.89      367.56     19.23 o 
 -10  -6   1      289.70      287.23     17.17 o 
  -9  -6   1        0.61        8.47      5.58 o 
  -8  -6   1      563.49      580.28     18.54 o 
  -7  -6   1     1551.51     1578.74     20.72 o 
  -6  -6   1      270.69      259.08      8.29 o 
  -5  -6   1     3570.80     3838.48     32.84 o 
  -4  -6   1     1314.61     1472.05     28.91 o 
  -3  -6   1        5.46        9.97      2.75 o 
  -2  -6   1       53.85       89.52      4.91 o 
  -1  -6   1     1597.46     1820.73     20.11 o 
   0  -6   1     1712.78     1594.93     15.50 o 
   1  -6   1      268.30      265.28      6.94 o 
   2  -6   1     5242.71     5358.99     47.40 o 
   3  -6   1       98.33      106.08      6.04 o 
   4  -6   1      211.04      232.89     10.48 o 
   5  -6   1       50.58       52.74      5.89 o 
   6  -6   1       35.82       33.20      7.83 o 
   7  -6   1      243.20      263.55     12.82 o 
   8  -6   1        7.25        3.55      6.27 o 
 -11  -5   1      214.61      263.74     38.33 o 
 -10  -5   1      186.06      222.13     15.22 o 
  -9  -5   1       46.33       60.51      7.39 o 
  -8  -5   1        4.57       10.72      4.86 o 
  -7  -5   1      277.81      223.94      9.82 o 
  -6  -5   1      872.55      877.56     10.63 o 
  -5  -5   1     1726.88     1814.28     19.78 o 
  -4  -5   1       28.84       35.53      5.40 o 
  -3  -5   1      125.04      161.97      5.82 o 
  -2  -5   1      375.42      508.43      6.49 o 
  -1  -5   1      300.49      315.00      6.37 o 
   0  -5   1       90.49       70.05      3.39 o 
   1  -5   1        9.46        5.91      2.55 o 
   2  -5   1      364.68      311.42      8.56 o 
   3  -5   1        0.22        1.77      4.02 o 
   4  -5   1     2162.13     2122.04     24.96 o 
   5  -5   1       89.33       87.91      7.19 o 
   6  -5   1      312.98      308.88     11.19 o 
   7  -5   1      102.39       88.48     10.58 o 
   8  -5   1       15.20       40.67      9.38 o 
   9  -5   1       47.33       46.53      7.28 o 
 -11  -4   1      797.22      843.93     25.67 o 
 -10  -4   1      208.66      205.71     14.85 o 
  -9  -4   1       44.64       56.90      8.60 o 
  -8  -4   1      273.82      259.09      9.58 o 
  -7  -4   1       48.13       40.99      4.32 o 
  -6  -4   1     4211.12     4330.78     36.00 o 
  -5  -4   1      182.49      165.31      4.59 o 
  -4  -4   1      339.32      375.83      5.83 o 
  -3  -4   1     2972.74     3456.06     27.43 o 
  -2  -4   1      157.30      140.25      3.92 o 
  -1  -4   1       38.98       31.50      2.24 o 
   0  -4   1     1911.32     1412.29     12.75 o 
   1  -4   1     1118.67     1207.43     14.20 o 
   2  -4   1     2152.66     2431.25     20.90 o 
   3  -4   1     1357.40     1515.18     15.81 o 
   4  -4   1      511.39      554.50     12.70 o 
   5  -4   1       14.09       16.58      4.65 o 
   6  -4   1     1645.24     1470.58     21.95 o 
   7  -4   1        3.15       11.95      5.15 o 
   8  -4   1        0.09        5.28      7.12 o 
   9  -4   1      110.60      161.84     10.57 o 
 -11  -3   1       15.95       16.52     11.94 o 
 -10  -3   1      287.74      291.14     17.15 o 
  -9  -3   1      142.77      174.08     12.88 o 
  -8  -3   1      237.08      221.57      8.55 o 
  -7  -3   1      377.15      406.89      8.55 o 
  -6  -3   1      636.55      659.41     10.76 o 
  -5  -3   1     1098.26     1318.73     14.69 o 
  -4  -3   1      564.48      524.19      6.75 o 
  -3  -3   1      137.91      245.20      6.59 o 
  -2  -3   1      625.65      830.36      9.13 o 
  -1  -3   1    21214.94    22641.22    131.01 o 
   0  -3   1     3299.45     3222.92     23.36 o 
   1  -3   1     2063.81     2168.81     19.89 o 
   2  -3   1      200.91      216.39      6.43 o 
   3  -3   1     7082.33     6871.24     49.60 o 
   4  -3   1       60.02       77.54      4.22 o 
   5  -3   1      922.42      926.72     13.01 o 
   6  -3   1       45.88       47.94      5.69 o 
   7  -3   1       38.65       38.23      5.96 o 
   8  -3   1        4.70        4.92      7.13 o 
   9  -3   1       44.59       75.46     13.38 o 
 -11  -2   1       60.53       42.79      9.76 o 
 -10  -2   1       16.28       17.85      8.09 o 
  -9  -2   1       23.12       25.26      5.74 o 
  -8  -2   1      202.25      212.10      9.85 o 
  -7  -2   1       15.40       21.30      4.68 o 
  -6  -2   1      378.51      348.17      8.24 o 
  -5  -2   1        0.22        4.30      2.47 o 
  -4  -2   1      714.63      958.25      9.49 o 
  -3  -2   1     5317.65     5456.52     34.60 o 
  -2  -2   1     9647.12    10329.81     68.91 o 
  -1  -2   1       11.39        3.05      1.40 o 
   0  -2   1     1489.35     2123.21     17.85 o 
   1  -2   1     3051.46     3508.67     55.89 o 
   2  -2   1     1844.27     1667.78     14.47 o 
   3  -2   1      395.92      246.19      5.38 o 
   4  -2   1      417.52      431.89      7.53 o 
   5  -2   1      316.78      293.12      8.83 o 
   6  -2   1      847.02      784.83     14.73 o 
   7  -2   1      403.79      425.05     14.43 o 
   8  -2   1       12.18       16.91      5.54 o 
   9  -2   1        1.31        2.60      7.27 o 
  10  -2   1      731.06      719.42     24.59 o 
 -10  -1   1        6.76        9.94      7.62 o 
  -9  -1   1      856.24      880.58     18.64 o 
  -8  -1   1     2568.65     2563.51     32.14 o 
  -7  -1   1      532.63      505.55     10.66 o 
  -6  -1   1     2391.20     2505.09     24.29 o 
  -5  -1   1        3.99        0.98      2.55 o 
  -4  -1   1     2424.41     2586.76     19.95 o 
  -3  -1   1     2034.66     2155.43     18.03 o 
  -2  -1   1    24717.96    25777.99    182.93 o 
  -1  -1   1     1474.40     1826.27     11.98 o 
   0  -1   1     6464.44     5818.86     37.72 o 
   1  -1   1     1364.05     1102.71     21.46 o 
   2  -1   1      706.63      701.61      8.61 o 
   3  -1   1      575.58      606.79      7.76 o 
   4  -1   1      286.34      267.02      6.18 o 
   5  -1   1      244.72      233.05      5.96 o 
   6  -1   1       84.52       85.64      6.69 o 
   7  -1   1       11.00       21.58      4.86 o 
   8  -1   1       83.35       68.41      7.01 o 
   9  -1   1        3.65       13.08      4.76 o 
  10  -1   1      278.46      303.50     19.91 o 
 -10   0   1       22.91       22.16      6.35 o 
  -9   0   1       20.61       32.09      6.22 o 
  -8   0   1       88.93       94.06      7.58 o 
  -7   0   1      161.38      167.12      8.81 o 
  -6   0   1      637.28      596.55      8.72 o 
  -5   0   1        8.34       17.04      2.36 o 
  -4   0   1      121.95      166.51      4.82 o 
  -3   0   1     3884.34     4324.17     31.69 o 
  -2   0   1    45336.11    49812.50    506.95 o 
  -1   0   1      855.28      921.39      5.57 o 
   1   0   1     2515.85     2640.39     27.58 o 
   2   0   1      145.73      227.75      5.11 o 
   3   0   1     5217.72     5795.80     47.48 o 
   4   0   1       65.05       65.09      4.43 o 
   5   0   1       92.52      104.12      5.78 o 
   6   0   1      987.25      925.94     15.52 o 
   7   0   1        4.63       11.69      4.53 o 
   8   0   1      288.11      301.73     17.76 o 
   9   0   1      133.83      133.17     13.38 o 
  10   0   1      205.68      196.47     14.28 o 
 -10   1   1       82.63      107.06      9.82 o 
  -9   1   1       58.43       60.01      7.33 o 
  -8   1   1       54.90       68.03      9.61 o 
  -7   1   1       15.60       16.27      4.83 o 
  -6   1   1      806.30      818.58     10.44 o 
  -5   1   1     1433.96     1508.26     16.22 o 
  -4   1   1       11.18       17.44      2.58 o 
  -3   1   1     2116.72     2450.86     20.32 o 
  -2   1   1        3.46        5.61      2.55 o 
  -1   1   1     4367.07     4654.73     40.22 o 
   0   1   1       19.66       69.83      3.75 o 
   1   1   1      629.18      716.63      5.99 o 
   2   1   1     2066.25     2280.90     19.96 o 
   3   1   1     6060.25     7034.38     56.10 o 
   4   1   1     2457.13     2953.58     28.17 o 
   5   1   1      452.88      483.77     10.06 o 
   6   1   1      123.22      131.36      7.06 o 
   7   1   1     1154.17     1112.93     15.69 o 
   8   1   1       22.38       32.94      5.66 o 
   9   1   1      563.89      558.24     21.23 o 
  10   1   1      399.07      468.36     14.94 o 
 -10   2   1       52.13       87.03     11.33 o 
  -9   2   1     1018.32     1101.80     22.00 o 
  -8   2   1      115.81      125.67      8.82 o 
  -7   2   1      404.81      447.04     12.79 o 
  -6   2   1     1089.47     1098.42     22.18 o 
  -5   2   1      607.00      652.92     10.30 o 
  -4   2   1      138.74      163.89      5.40 o 
  -3   2   1       25.44       60.90      3.92 o 
  -2   2   1     4062.18     4549.62     29.57 o 
  -1   2   1     5798.15     5611.62     34.60 o 
   0   2   1       21.63        2.96      1.29 o 
   1   2   1     1679.09     1766.18     13.01 o 
   2   2   1      112.43      151.40      3.48 o 
   3   2   1      106.37      121.48      7.39 o 
   4   2   1       84.07      150.52      5.75 o 
   5   2   1       29.01       51.36      4.35 o 
   6   2   1     2477.43     2467.24     27.39 o 
   7   2   1        9.19        5.92      3.59 o 
   8   2   1     1254.21     1230.15     17.67 o 
   9   2   1      156.55      132.49      9.01 o 
  10   2   1      104.33       79.00     10.36 o 
  11   2   1        0.01       -7.79      7.79 o 
  -9   3   1        0.02        5.16      7.09 o 
  -8   3   1      384.09      403.03     19.01 o 
  -7   3   1       16.42       20.31      6.63 o 
  -6   3   1     1282.29     1237.94     19.65 o 
  -5   3   1       32.21       34.69      4.78 o 
  -4   3   1     1858.24     1887.43     18.87 o 
  -3   3   1     9176.11     9048.08     63.55 o 
  -2   3   1     2224.57     2375.33     17.92 o 
  -1   3   1      377.03      443.03     15.19 o 
   0   3   1     1973.19     2229.69     15.46 o 
   1   3   1      245.46      170.00      9.34 o 
   2   3   1     5611.49     6385.99     41.66 o 
   3   3   1     1656.75     1898.63     24.82 o 
   4   3   1     1769.98     1857.01     17.45 o 
   5   3   1      701.42      780.17     14.25 o 
   6   3   1      345.39      384.47      8.56 o 
   7   3   1     2818.84     2820.06     27.69 o 
   8   3   1       60.88       77.61      5.89 o 
   9   3   1     1131.40     1090.72     20.15 o 
  10   3   1        4.16        7.44      7.19 o 
  11   3   1      108.45       84.19     10.97 o 
  -9   4   1      309.34      387.69     19.07 o 
  -8   4   1        0.22        5.08      6.51 o 
  -7   4   1      140.92      110.91     16.67 o 
  -6   4   1       62.96       45.61      6.34 o 
  -5   4   1      247.48      265.71     10.88 o 
  -4   4   1     2197.39     2289.61     22.43 o 
  -3   4   1      120.34      155.45     15.83 o 
  -2   4   1     2400.76     2239.21     20.03 o 
  -1   4   1     2145.57     2311.51     19.48 o 
   0   4   1      169.26       92.01      3.24 o 
   1   4   1     5394.88     5671.44     50.56 o 
   2   4   1        0.32       -1.30      1.56 o 
   3   4   1        0.15       -0.78      1.83 o 
   4   4   1     1577.84     1570.60     15.69 o 
   5   4   1      151.98      110.49      5.05 o 
   6   4   1       55.82       90.18      5.14 o 
   7   4   1      530.62      529.80     10.73 o 
   8   4   1       33.25       30.88      4.48 o 
   9   4   1      286.08      293.19     12.07 o 
  10   4   1      589.36      584.70     48.05 o 
  11   4   1       33.32       45.78      9.43 o 
  -9   5   1      342.45      356.45     20.61 o 
  -8   5   1       31.51       21.93     10.07 o 
  -7   5   1        6.38       16.46      5.72 o 
  -6   5   1      139.57      161.95      9.49 o 
  -5   5   1      108.27       92.90      6.81 o 
  -4   5   1     4633.37     4749.87     46.87 o 
  -3   5   1     4173.89     4575.52     33.20 o 
  -2   5   1     1156.63     1137.85     13.29 o 
  -1   5   1      408.35      389.01      8.40 o 
   0   5   1      302.45      443.06      6.24 o 
   1   5   1     5772.87     6469.68     41.00 o 
   2   5   1      942.27      815.07      7.76 o 
   3   5   1     4257.19     4340.02     29.42 o 
   4   5   1     4353.38     4747.30     36.49 o 
   5   5   1     1630.69     1720.53     17.91 o 
   6   5   1      187.25      187.22      6.80 o 
   7   5   1      678.69      636.35     11.84 o 
   8   5   1      207.72      177.50      9.79 o 
   9   5   1        0.06        5.33      6.71 o 
  10   5   1       58.94       61.32      9.50 o 
  11   5   1      197.26      190.72     14.95 o 
  -8   6   1        6.53       27.56      8.59 o 
  -7   6   1        3.85        3.56     15.33 o 
  -6   6   1       14.58       26.67      5.88 o 
  -5   6   1      383.79      336.11     11.51 o 
  -4   6   1      266.42      283.19     12.93 o 
  -3   6   1     1109.65     1133.12     16.86 o 
  -2   6   1       78.72      135.44     15.76 o 
  -1   6   1      162.57      185.91      8.18 o 
   0   6   1        7.28        5.74      4.20 o 
   1   6   1      176.53      134.05      7.37 o 
   2   6   1     1823.57     1801.21     18.31 o 
   3   6   1     1954.46     2296.32     20.14 o 
   4   6   1     1116.81     1306.67     14.18 o 
   5   6   1     1171.36     1250.74     14.67 o 
   6   6   1      184.09      204.46      7.17 o 
   7   6   1      168.29      172.40      9.07 o 
   8   6   1        4.91       -1.35      4.68 o 
   9   6   1       59.13       51.69      7.01 o 
  10   6   1      119.45      113.00      9.32 o 
  11   6   1       94.07       98.00     23.70 o 
  -8   7   1       29.99       27.94      7.47 o 
  -7   7   1       31.61       33.88      9.83 o 
  -6   7   1       46.09       36.48      7.53 o 
  -5   7   1       13.70       34.13      5.91 o 
  -4   7   1       11.43       14.10      4.75 o 
  -3   7   1      678.41      609.49     16.76 o 
  -2   7   1     1991.41     1814.21     33.33 o 
  -1   7   1       30.98       56.00      4.10 o 
   0   7   1       84.55       95.29      4.34 o 
   1   7   1       68.56      149.22      4.57 o 
   2   7   1     1635.10     1887.76     14.99 o 
   3   7   1      460.11      426.49     12.31 o 
   4   7   1       28.69       31.83      3.41 o 
   5   7   1     2053.45     2131.14     20.96 o 
   6   7   1     1164.90     1101.60     14.54 o 
   7   7   1      227.01      185.72      9.50 o 
   8   7   1       14.53       20.95      5.82 o 
   9   7   1      314.94      285.26     12.37 o 
  10   7   1       29.04       38.47      8.75 o 
  11   7   1       76.27       79.94     18.23 o 
  -7   8   1       13.52       26.22     13.75 o 
  -6   8   1      284.48      302.98     17.62 o 
  -5   8   1      548.48      572.96     15.17 o 
  -4   8   1        2.83        2.84      4.68 o 
  -3   8   1      521.25      459.42     11.93 o 
  -2   8   1     1745.37     1667.54     21.70 o 
  -1   8   1      304.98      331.24      8.13 o 
   0   8   1      102.45      101.54      6.52 o 
   1   8   1        1.98       22.99      5.21 o 
   2   8   1     1000.11     1063.11     10.98 o 
   3   8   1     1412.05     1411.21     14.52 o 
   4   8   1        0.05        9.68      2.87 o 
   5   8   1     1052.98     1123.37     21.23 o 
   6   8   1        4.06        9.52      4.34 o 
   7   8   1        2.54        3.61      4.46 o 
   8   8   1       12.28       11.80      7.16 o 
   9   8   1      152.30      205.23     12.08 o 
  10   8   1       54.57       51.17     10.49 o 
  11   8   1       27.79        9.94     10.39 o 
  -7   9   1        3.66        4.24      6.39 o 
  -6   9   1      523.21      465.43     27.94 o 
  -5   9   1      651.40      658.31     21.74 o 
  -4   9   1      767.03      779.17     17.06 o 
  -3   9   1       19.21       17.40      5.55 o 
  -2   9   1        6.41        7.69      4.23 o 
  -1   9   1       14.68       29.28      4.52 o 
   0   9   1        3.12        4.84      3.24 o 
   1   9   1     1882.59     1952.53     16.91 o 
   2   9   1      371.49      398.56      7.76 o 
   3   9   1       13.80       37.90      3.75 o 
   4   9   1      174.84      153.36      7.97 o 
   5   9   1     2129.17     2320.79     28.25 o 
   6   9   1     2952.90     3113.92     35.94 o 
   7   9   1      256.35      270.70     10.92 o 
   8   9   1      577.26      622.63     28.86 o 
   9   9   1       44.11       56.73     10.62 o 
  10   9   1       38.67       24.94     11.53 o 
  -6  10   1      125.06      129.43     11.36 o 
  -5  10   1      394.74      428.37     21.75 o 
  -4  10   1       14.35       22.25      7.82 o 
  -3  10   1        0.78        4.34      5.05 o 
  -2  10   1      879.96      894.97     16.93 o 
  -1  10   1       72.00       93.10      8.07 o 
   0  10   1     5079.42     5385.69     44.41 o 
   1  10   1     2344.38     2252.69     20.90 o 
   2  10   1     1949.34     2164.81     22.26 o 
   3  10   1      352.50      385.68      8.82 o 
   4  10   1      125.49      136.39      6.18 o 
   5  10   1      328.05      304.07     10.19 o 
   6  10   1      234.60      191.11     13.55 o 
   7  10   1       18.17       20.41      8.14 o 
   8  10   1       17.24       22.35      8.59 o 
   9  10   1        8.56        7.45      8.57 o 
  10  10   1        6.23       11.83     18.25 o 
  -5  11   1      822.65      791.62     57.11 o 
  -4  11   1       13.60        4.04      6.83 o 
  -3  11   1      160.18      156.98      8.97 o 
  -2  11   1       84.24       82.19      6.72 o 
  -1  11   1      694.14      689.55     13.48 o 
   0  11   1      447.03      463.02     11.97 o 
   1  11   1      246.65      272.72      9.45 o 
   2  11   1      461.73      406.73      9.65 o 
   3  11   1      219.17      195.99      7.51 o 
   4  11   1        0.41        2.72      3.95 o 
   5  11   1      350.75      319.96     11.28 o 
   6  11   1      562.92      589.33     20.95 o 
   7  11   1        1.33        5.75      9.43 o 
   8  11   1      605.78      674.22     24.43 o 
   9  11   1      360.73      400.12     20.83 o 
  10  11   1      118.28      143.00     15.34 o 
  -4  12   1      144.50      148.67     11.86 o 
  -3  12   1       10.12       14.73      6.91 o 
  -2  12   1      115.50      118.35      9.21 o 
  -1  12   1      189.35      184.17      9.89 o 
   0  12   1      303.45      255.11     10.27 o 
   1  12   1     1155.91     1215.22     19.48 o 
   2  12   1       37.26       51.32      5.01 o 
   3  12   1        2.30       12.57      4.22 o 
   4  12   1      116.94      101.78     20.03 o 
   5  12   1      105.78       95.80     11.18 o 
   6  12   1        1.20        0.70     14.48 o 
   7  12   1      423.39      412.02     20.25 o 
   8  12   1        0.65       10.19     11.12 o 
   9  12   1      251.89      254.93     21.07 o 
  -4  13   1      106.10      133.04     11.77 o 
  -3  13   1       14.05       22.92      8.31 o 
  -2  13   1      300.03      286.08     15.97 o 
  -1  13   1       81.56       81.94      7.65 o 
   0  13   1      290.60      323.78     13.64 o 
   1  13   1      622.03      618.20     14.80 o 
   2  13   1       27.65       28.10      5.38 o 
   3  13   1      293.13      260.33     15.18 o 
   4  13   1      270.45      234.69     16.80 o 
   5  13   1       78.81       59.20     18.49 o 
   6  13   1      326.03      336.77     19.08 o 
   7  13   1       45.10       53.04     10.92 o 
   8  13   1        9.40       23.67      9.53 o 
   9  13   1        0.79       -0.47      8.72 o 
  -2  14   1      608.52      618.75     22.02 o 
  -1  14   1       36.79       57.47      9.45 o 
   0  14   1        6.93       11.43      5.69 o 
   1  14   1       28.50       24.39      8.65 o 
   2  14   1      442.55      489.21     26.25 o 
   3  14   1        8.03       11.36     12.10 o 
   4  14   1        2.15       -2.33      7.64 o 
   5  14   1       44.71       52.39     10.46 o 
   6  14   1       46.05       49.95     21.31 o 
   7  14   1      182.55      224.96     34.46 o 
   8  14   1        1.67        5.98     14.65 o 
  -1  15   1      393.28      396.18     31.59 o 
   0  15   1      138.03      134.49     21.58 o 
   1  15   1        2.81       16.77     11.29 o 
   2  15   1        0.24        5.12     11.15 o 
   3  15   1       31.63       48.19     14.36 o 
   4  15   1       69.67       78.66     11.72 o 
   5  15   1       61.22       39.36     10.27 o 
   6  15   1      598.87      587.79     24.17 o 
   7  15   1       81.32       88.13     13.21 o 
   2  16   1        9.82       26.50     14.00 o 
   3  16   1       24.26        6.92     12.91 o 
   4  16   1       95.09       97.02     18.35 o 
   5  16   1      641.22      656.86     25.21 o 
   6  16   1       12.51       18.12      9.47 o 
  -6 -16   2      166.47      173.32     22.93 o 
  -5 -16   2      522.24      574.64     34.09 o 
  -4 -16   2        0.03       -6.33     11.75 o 
  -3 -16   2       33.65       29.27     14.08 o 
  -7 -15   2       63.36       52.29     11.20 o 
  -6 -15   2       47.96       62.19     16.64 o 
  -5 -15   2      100.74       91.60     18.35 o 
  -4 -15   2      719.20      766.21     34.58 o 
  -3 -15   2       49.84       51.02     14.49 o 
  -2 -15   2      104.92      122.66     17.47 o 
  -1 -15   2      340.97      307.14     20.06 o 
   0 -15   2      209.03      191.16     18.42 o 
   1 -15   2        9.19        2.77      7.94 o 
  -8 -14   2        1.18       -4.11     10.27 o 
  -7 -14   2        7.18       -2.19     10.04 o 
  -6 -14   2      102.28      108.96     12.69 o 
  -5 -14   2      446.76      482.19     28.72 o 
  -4 -14   2       19.80       31.02     12.66 o 
  -3 -14   2        6.30        3.82      6.02 o 
  -2 -14   2      260.87      306.86     14.65 o 
  -1 -14   2       55.67       69.66     12.49 o 
   0 -14   2      111.47      122.91     11.81 o 
   1 -14   2     2096.30     2372.48     70.50 o 
   2 -14   2      242.93      229.28     46.91 o 
  -9 -13   2        5.67       -7.10     14.48 o 
  -8 -13   2       61.34       70.74     12.43 o 
  -7 -13   2      736.50      791.44     26.58 o 
  -6 -13   2       58.37       57.64     13.76 o 
  -5 -13   2       95.15      108.40     12.71 o 
  -4 -13   2        0.88        0.08      5.28 o 
  -3 -13   2        9.23       11.81      6.02 o 
  -2 -13   2        9.06        8.01      9.70 o 
  -1 -13   2      224.57      206.30     10.24 o 
   0 -13   2       34.03       28.95      7.64 o 
   1 -13   2      352.41      342.15     16.22 o 
   2 -13   2       17.79       11.19     17.89 o 
   3 -13   2       26.77       23.21      8.29 o 
   4 -13   2      132.62      126.66     11.79 o 
  -9 -12   2        0.97       17.45     11.25 o 
  -8 -12   2        2.19        0.00      8.61 o 
  -7 -12   2      230.55      197.02     22.88 o 
  -6 -12   2      177.15      184.12     10.53 o 
  -5 -12   2      232.59      226.25     12.63 o 
  -4 -12   2      269.26      267.14     10.78 o 
  -3 -12   2        4.34       -2.08      5.01 o 
  -2 -12   2       37.07       44.69      6.38 o 
  -1 -12   2     2477.47     2562.73     30.83 o 
   0 -12   2       16.21       26.98      5.61 o 
   1 -12   2      531.48      542.10     16.23 o 
   2 -12   2       18.08       34.19      9.98 o 
   3 -12   2      122.94      125.13     13.40 o 
   4 -12   2       50.18       42.34      8.81 o 
 -10 -11   2       11.33       11.08     13.12 o 
  -9 -11   2       32.88       56.82     11.36 o 
  -8 -11   2      165.93      142.27     10.47 o 
  -7 -11   2      307.02      359.05     13.49 o 
  -6 -11   2        0.33        2.73      4.94 o 
  -5 -11   2       42.24       50.04      7.93 o 
  -4 -11   2      318.92      260.06     11.66 o 
  -3 -11   2        3.04       10.70      4.57 o 
  -2 -11   2      612.68      698.26     14.02 o 
  -1 -11   2      275.28      330.33     10.95 o 
   0 -11   2     2155.50     2296.78     25.16 o 
   1 -11   2      339.35      336.39     13.22 o 
   2 -11   2      385.75      396.72     14.09 o 
   3 -11   2      307.37      321.00     17.16 o 
   4 -11   2      166.64      209.06     12.98 o 
   5 -11   2      109.19      144.08     14.36 o 
 -10 -10   2        9.11        6.83      8.80 o 
  -9 -10   2      288.66      330.49     14.38 o 
  -8 -10   2       92.22       89.45     14.05 o 
  -7 -10   2      242.36      274.12     18.60 o 
  -6 -10   2      445.13      445.69     13.34 o 
  -5 -10   2       55.82       53.82      6.31 o 
  -4 -10   2     1023.17     1077.85     29.21 o 
  -3 -10   2      229.19      231.44      7.56 o 
  -2 -10   2     1920.38     2116.79     24.74 o 
  -1 -10   2     8243.81     8417.49     63.37 o 
   0 -10   2      353.73      318.52     12.99 o 
   1 -10   2      411.70      370.62     11.82 o 
   2 -10   2      102.98       99.54      6.56 o 
   3 -10   2      118.70      118.58      9.85 o 
   4 -10   2       48.36       51.78      8.04 o 
   5 -10   2        0.78        5.01      6.93 o 
   6 -10   2     1215.03     1403.64     27.96 o 
 -10  -9   2      537.88      599.72     18.03 o 
  -9  -9   2       11.10       10.33      5.87 o 
  -8  -9   2       48.02       59.38      7.42 o 
  -7  -9   2       21.34       13.20      5.35 o 
  -6  -9   2        0.30        8.76      4.72 o 
  -5  -9   2      455.35      524.43     13.10 o 
  -4  -9   2        0.25        1.65      3.93 o 
  -3  -9   2       57.61       55.02      4.22 o 
  -2  -9   2      943.87      814.54     10.98 o 
  -1  -9   2      761.57      730.07     11.50 o 
   0  -9   2     1426.59     1315.64     16.24 o 
   1  -9   2       89.22       87.40      5.49 o 
   2  -9   2      743.82      699.32     12.51 o 
   3  -9   2      581.08      573.85     15.16 o 
   4  -9   2        3.92        7.30      6.16 o 
   5  -9   2       71.95       67.16     10.41 o 
   6  -9   2      188.59      198.15     16.81 o 
   7  -9   2       51.85       40.54      8.04 o 
 -11  -8   2      421.22      443.41     20.38 o 
 -10  -8   2       51.72       54.92      8.00 o 
  -9  -8   2        8.84       15.96      8.72 o 
  -8  -8   2       66.14       66.91      8.31 o 
  -7  -8   2       33.31       23.78      5.74 o 
  -6  -8   2      118.15      133.15      9.18 o 
  -5  -8   2      567.67      553.39     12.95 o 
  -4  -8   2      364.89      367.14     10.22 o 
  -3  -8   2      794.43      859.99     10.49 o 
  -2  -8   2      200.52      287.18      8.84 o 
  -1  -8   2     5426.21     5947.56     51.78 o 
   0  -8   2     4470.00     4406.92     35.87 o 
   1  -8   2        6.79       13.19      4.10 o 
   2  -8   2       14.30        6.33      3.53 o 
   3  -8   2      510.89      486.16     13.04 o 
   4  -8   2       37.61       33.58      6.50 o 
   5  -8   2       97.75       94.86      8.99 o 
   6  -8   2      479.39      443.71     15.82 o 
   7  -8   2        0.03        1.89      6.43 o 
 -11  -7   2      176.59      186.20     15.24 o 
 -10  -7   2       42.31       36.76      7.20 o 
  -9  -7   2       49.72       35.27      6.72 o 
  -8  -7   2       36.18       32.85      6.11 o 
  -7  -7   2      412.29      392.24     21.79 o 
  -6  -7   2     2313.11     2414.58     29.76 o 
  -5  -7   2      768.57      788.92     12.53 o 
  -4  -7   2      926.88      990.38     13.50 o 
  -3  -7   2     4026.62     4418.06     58.01 o 
  -2  -7   2     1216.86     1221.31     12.23 o 
  -1  -7   2        0.81       -0.27      2.32 o 
   0  -7   2       21.69       30.85      3.27 o 
   1  -7   2        0.86        2.56      2.72 o 
   2  -7   2       35.32       48.06      4.34 o 
   3  -7   2      514.22      560.62     13.35 o 
   4  -7   2      431.32      401.95      9.93 o 
   5  -7   2       72.66       95.97      8.22 o 
   6  -7   2      897.83      981.19     31.00 o 
   7  -7   2        6.98       13.78      6.52 o 
   8  -7   2       23.87       12.76      7.96 o 
 -11  -6   2        4.69        6.11     17.70 o 
 -10  -6   2       75.51       56.29      9.88 o 
  -9  -6   2     1182.77     1254.01     23.05 o 
  -8  -6   2        1.34       -0.89      4.91 o 
  -7  -6   2     1581.60     1487.52     23.27 o 
  -6  -6   2       13.49       13.84      3.28 o 
  -5  -6   2     1892.93     2004.27     26.48 o 
  -4  -6   2      480.95      582.57     11.17 o 
  -3  -6   2     7111.22     7783.19     50.81 o 
  -2  -6   2      560.94      394.01      6.19 o 
  -1  -6   2      214.14      239.21      6.50 o 
   0  -6   2      456.57      417.81      7.22 o 
   1  -6   2      790.88      824.60     10.72 o 
   2  -6   2        1.17        1.14      2.77 o 
   3  -6   2     1053.16     1150.76     14.54 o 
   4  -6   2      107.18      114.44      6.00 o 
   5  -6   2      129.79      148.03      9.85 o 
   6  -6   2      386.11      368.26     13.19 o 
   7  -6   2       10.45       28.16      6.79 o 
   8  -6   2       22.79       27.16      7.14 o 
 -11  -5   2       50.05       47.40      9.90 o 
 -10  -5   2       13.92       19.67      8.41 o 
  -9  -5   2       11.80       15.89      5.90 o 
  -8  -5   2      173.56      178.48      9.86 o 
  -7  -5   2      248.92      222.95     11.88 o 
  -6  -5   2       11.54       12.14      3.04 o 
  -5  -5   2     2263.69     2402.97     25.63 o 
  -4  -5   2     1464.62     1583.69     25.71 o 
  -3  -5   2      442.62      413.50      6.70 o 
  -2  -5   2      318.95      172.27      4.46 o 
  -1  -5   2      885.09      894.45      9.04 o 
   0  -5   2     2357.33     2385.08     19.95 o 
   1  -5   2      504.74      393.16      6.81 o 
   2  -5   2     1745.09     1787.09     17.37 o 
   3  -5   2     5240.97     5273.14     41.51 o 
   4  -5   2     1601.06     1650.37     23.20 o 
   5  -5   2      243.22      228.78      7.87 o 
   6  -5   2       30.59       38.12      7.17 o 
   7  -5   2      133.40      138.62      9.47 o 
   8  -5   2      846.14      902.35     19.87 o 
   9  -5   2      241.40      214.29     12.20 o 
 -11  -4   2       31.20       23.07      8.98 o 
 -10  -4   2        3.15        2.99      8.32 o 
  -9  -4   2       34.30       20.93      7.71 o 
  -8  -4   2      121.63      127.65      8.48 o 
  -7  -4   2      709.65      732.54     12.12 o 
  -6  -4   2       57.75       63.45      3.59 o 
  -5  -4   2     2834.47     3109.30     23.47 o 
  -4  -4   2       18.31       10.22      2.65 o 
  -3  -4   2    11124.68    11751.18     80.45 o 
  -2  -4   2       27.36       26.24      2.46 o 
  -1  -4   2      394.09      417.46      5.48 o 
   0  -4   2     3904.72     3624.62     26.97 o 
   1  -4   2       85.91       66.47      3.27 o 
   2  -4   2      972.89     1060.37     10.56 o 
   3  -4   2     2154.64     2325.36     21.28 o 
   4  -4   2     1686.23     1700.26     17.91 o 
   5  -4   2     1222.73     1226.88     21.25 o 
   6  -4   2        0.05       -0.01      3.72 o 
   7  -4   2      129.63      137.08      8.94 o 
   8  -4   2       31.73       41.44      6.83 o 
   9  -4   2      116.49       88.52     11.72 o 
 -11  -3   2       81.76       91.74     11.94 o 
 -10  -3   2       66.70       62.94     15.89 o 
  -9  -3   2       87.99       40.78      8.50 o 
  -8  -3   2      787.85      751.27     13.33 o 
  -7  -3   2       62.14       59.39      4.80 o 
  -6  -3   2     3445.79     3736.91     39.85 o 
  -5  -3   2     2243.78     2458.93     20.04 o 
  -4  -3   2     2744.11     2863.19     20.96 o 
  -3  -3   2    15136.81    16509.65    109.94 o 
  -2  -3   2     8746.40     9273.98     56.51 o 
  -1  -3   2     3877.72     4215.49     31.68 o 
   0  -3   2     2970.20     2840.04     21.08 o 
   1  -3   2     5492.50     6428.71     44.36 o 
   2  -3   2      963.39      997.94     21.70 o 
   3  -3   2     3306.21     3720.34     29.47 o 
   4  -3   2       23.30       22.58      4.47 o 
   5  -3   2      238.51      310.53      9.11 o 
   6  -3   2       35.27       28.75      4.94 o 
   7  -3   2       83.49       80.28      5.80 o 
   8  -3   2      286.59      283.80     11.67 o 
   9  -3   2      507.48      449.10     30.08 o 
 -11  -2   2      229.60      244.97     16.86 o 
 -10  -2   2       22.27       23.15      7.90 o 
  -9  -2   2      260.72      300.90     24.64 o 
  -8  -2   2       59.43       58.57      8.20 o 
  -7  -2   2       15.33       24.04      4.87 o 
  -6  -2   2       42.52       30.02      3.69 o 
  -5  -2   2     1087.03     1068.78     11.76 o 
  -4  -2   2       41.46       64.25      3.20 o 
  -3  -2   2     7161.28     8311.08     50.96 o 
  -2  -2   2       20.53       60.98      3.72 o 
  -1  -2   2       43.89       31.02      2.07 o 
   0  -2   2      100.73       43.21      3.48 o 
   1  -2   2    23992.42    24980.92    160.41 o 
   2  -2   2     2763.24     2755.94     29.10 o 
   3  -2   2     1246.44     1560.99     16.22 o 
   4  -2   2     2655.02     2927.52     24.75 o 
   5  -2   2       27.99       44.03      3.54 o 
   6  -2   2        1.38        7.08      2.89 o 
   7  -2   2       18.26        7.96      4.56 o 
   8  -2   2       80.83       88.32      8.04 o 
   9  -2   2       36.03       41.15      9.06 o 
  10  -2   2       13.90       11.85      8.01 o 
 -10  -1   2       35.75       33.78      8.87 o 
  -9  -1   2       15.36       19.16      6.38 o 
  -8  -1   2      551.45      582.75     19.27 o 
  -7  -1   2      476.43      422.23     14.84 o 
  -6  -1   2        5.17        4.06      2.31 o 
  -5  -1   2       23.29       39.03      2.90 o 
  -4  -1   2       65.71       64.11      3.14 o 
  -3  -1   2        7.98        0.20      1.62 o 
  -2  -1   2    12972.66    14162.61     90.64 o 
  -1  -1   2     4441.37     4821.28     32.74 o 
   0  -1   2     2334.75     1990.63     14.16 o 
   1  -1   2    14061.21    14427.97    107.55 o 
   2  -1   2       69.10       20.56      2.10 o 
   3  -1   2      209.54      369.05      6.02 o 
   4  -1   2       18.98       46.28      4.86 o 
   5  -1   2      128.98      125.02     10.02 o 
   6  -1   2       27.15       30.53      4.56 o 
   7  -1   2     2303.15     2319.15     28.83 o 
   8  -1   2       49.89       52.14      6.76 o 
   9  -1   2        8.68       15.94      7.45 o 
  10  -1   2      317.14      275.49     17.91 o 
 -10   0   2      199.25      197.50     14.87 o 
  -9   0   2        0.07       -4.77      4.77 o 
  -8   0   2      199.46      199.33     10.32 o 
  -7   0   2        8.99        3.96      2.90 o 
  -6   0   2      468.47      495.47      8.18 o 
  -5   0   2     4683.03     5188.59     35.72 o 
  -4   0   2     1733.59     1786.53     15.26 o 
  -3   0   2    10935.87    12268.12     73.48 o 
  -2   0   2     1427.53     1259.50     11.05 o 
  -1   0   2     1749.99     1662.28     11.35 o 
   0   0   2      605.38      480.11      5.06 o 
   1   0   2     7474.25     8487.79     54.99 o 
   2   0   2    12259.96    14689.52    140.44 o 
   3   0   2      841.75      805.13     10.75 o 
   4   0   2      356.66      309.61      9.96 o 
   5   0   2      660.49      753.13     12.69 o 
   6   0   2      436.39      444.29     11.56 o 
   7   0   2      310.53      308.75     10.43 o 
   8   0   2     1440.79     1393.39     24.15 o 
   9   0   2        5.86        9.23      5.95 o 
  10   0   2        0.34        5.24      7.01 o 
 -10   1   2        2.16        0.41      5.94 o 
  -9   1   2      105.99      109.43      9.11 o 
  -8   1   2       41.55       39.06      6.82 o 
  -7   1   2       43.42       46.63      6.00 o 
  -6   1   2     2780.02     2772.68     26.19 o 
  -5   1   2       56.69       84.04      7.82 o 
  -4   1   2       31.94       27.44      2.94 o 
  -3   1   2     4888.34     5432.37     39.59 o 
  -2   1   2      181.65      269.60      4.51 o 
  -1   1   2       11.93       34.71      1.98 o 
   0   1   2     2062.93     2469.23     21.96 o 
   1   1   2     4143.34     4761.89     36.60 o 
   2   1   2       65.25       62.56      3.52 o 
   3   1   2       68.66       83.95      4.13 o 
   4   1   2     6788.87     6964.41     57.40 o 
   5   1   2     5760.18     6435.21     55.38 o 
   6   1   2      574.28      608.80     17.00 o 
   7   1   2     5424.84     5639.49     53.65 o 
   8   1   2      103.96      134.40     15.31 o 
   9   1   2       61.21       52.94      7.06 o 
  10   1   2       53.31       47.93     10.74 o 
 -10   2   2       18.66        9.83      7.61 o 
  -9   2   2      280.01      270.75     13.19 o 
  -8   2   2       17.82       16.35      5.68 o 
  -7   2   2        2.16        9.41      4.69 o 
  -6   2   2       40.72       37.41      5.18 o 
  -5   2   2      459.48      516.21      9.30 o 
  -4   2   2      357.48      393.61      7.60 o 
  -3   2   2       23.55       45.24      3.20 o 
  -2   2   2       51.64       40.27      4.05 o 
  -1   2   2     5437.70     6437.22     39.53 o 
   0   2   2     2262.65     2156.13     27.17 o 
   1   2   2    14529.34    15940.93    119.48 o 
   2   2   2     8866.98     9684.42     63.71 o 
   3   2   2      278.75      256.54      6.01 o 
   4   2   2     1258.14     1504.26     17.13 o 
   5   2   2       52.61       62.96      4.62 o 
   6   2   2       59.60       52.03      4.90 o 
   7   2   2     1426.78     1450.47     18.80 o 
   8   2   2     1162.20     1286.12     18.20 o 
   9   2   2      308.90      287.13     11.54 o 
  10   2   2      201.80      190.15     13.55 o 
  11   2   2       85.94       74.60     14.39 o 
  -9   3   2       43.09       40.71      7.50 o 
  -8   3   2       20.44       23.27      6.21 o 
  -7   3   2        5.10        4.34      4.96 o 
  -6   3   2      175.08      190.67      9.29 o 
  -5   3   2      528.56      555.46     15.07 o 
  -4   3   2      124.07      171.87     12.35 o 
  -3   3   2      744.15      814.71     10.67 o 
  -2   3   2    13182.40    15180.99    138.96 o 
  -1   3   2     7157.22     8058.83     49.08 o 
   0   3   2     1317.73     1493.13     11.43 o 
   1   3   2     8246.24     7893.35     61.71 o 
   2   3   2        4.22        2.15      1.75 o 
   3   3   2     1201.95     1280.94     11.81 o 
   4   3   2     2475.81     2700.90     26.04 o 
   5   3   2     2765.16     2788.73     28.03 o 
   6   3   2      344.64      339.85      9.38 o 
   7   3   2     2930.99     3109.34     29.73 o 
   8   3   2     1892.61     1900.94     22.56 o 
   9   3   2        7.77       12.80      6.51 o 
  10   3   2       39.08       20.47      7.47 o 
  11   3   2        6.04       -1.29      7.12 o 
  -9   4   2        0.00        6.92      7.58 o 
  -8   4   2      183.65      181.03     11.08 o 
  -7   4   2      619.12      614.81     15.74 o 
  -6   4   2       90.52      114.35      7.92 o 
  -5   4   2        0.93       10.33      6.02 o 
  -4   4   2      853.08      834.57     12.14 o 
  -3   4   2      552.27      490.21      7.71 o 
  -2   4   2     1954.13     1803.78     17.25 o 
  -1   4   2     4824.69     4620.79     30.45 o 
   0   4   2     1126.29     1028.04     10.94 o 
   1   4   2     1290.63     1552.07     14.95 o 
   2   4   2     1721.24     1657.96     12.93 o 
   3   4   2      169.93      123.40      3.72 o 
   4   4   2     2763.61     2703.31     20.28 o 
   5   4   2     1192.35     1231.33     14.57 o 
   6   4   2     1350.11     1377.51     16.57 o 
   7   4   2       13.34       15.45      3.85 o 
   8   4   2      173.38      165.58      7.81 o 
   9   4   2       20.34       18.32      4.84 o 
  10   4   2        0.08       -3.38      6.77 o 
  11   4   2       66.34       69.44     10.47 o 
  -9   5   2       11.59       20.59     12.93 o 
  -8   5   2        4.29        4.53      8.35 o 
  -7   5   2      202.51      166.22     12.30 o 
  -6   5   2       14.82       16.84      5.36 o 
  -5   5   2      528.46      553.50     13.29 o 
  -4   5   2      658.00      708.10     14.47 o 
  -3   5   2      308.86      330.92     10.53 o 
  -2   5   2        3.97       17.55      3.60 o 
  -1   5   2     1962.72     2004.97     18.42 o 
   0   5   2        0.19       17.51      3.02 o 
   1   5   2     4498.37     4971.22     32.57 o 
   2   5   2     4311.99     4241.34     28.47 o 
   3   5   2     3630.66     3983.53     27.42 o 
   4   5   2       35.68       63.39      3.29 o 
   5   5   2     1700.98     1829.27     18.72 o 
   6   5   2      159.30      164.92      6.69 o 
   7   5   2       88.19       84.85      6.03 o 
   8   5   2     1086.15     1147.01     17.11 o 
   9   5   2        0.03        0.35      4.87 o 
  10   5   2       56.09       46.93      8.93 o 
  11   5   2       14.93       -2.75      7.13 o 
  -8   6   2       53.66       40.15      9.32 o 
  -7   6   2       29.04       26.22      6.53 o 
  -6   6   2      371.68      332.16     12.48 o 
  -5   6   2        0.15        4.45      4.52 o 
  -4   6   2      313.06      258.65      9.98 o 
  -3   6   2       59.49       76.30      5.80 o 
  -2   6   2     3833.66     3921.71     32.78 o 
  -1   6   2     1922.65     1973.00     19.19 o 
   0   6   2        6.25       11.19      2.93 o 
   1   6   2     1608.71     1568.37     13.60 o 
   2   6   2     1695.31     1941.88     15.89 o 
   3   6   2     2498.44     2541.80     19.64 o 
   4   6   2     5814.87     6170.30     41.17 o 
   5   6   2      963.14     1005.53     12.98 o 
   6   6   2     2645.74     2735.06     26.25 o 
   7   6   2      236.99      257.06      8.44 o 
   8   6   2      136.74      105.33     14.66 o 
   9   6   2       99.90      113.62      8.75 o 
  10   6   2      192.47      182.76     15.26 o 
  11   6   2      132.85      157.12     21.46 o 
  -8   7   2        1.91       -5.42     14.14 o 
  -7   7   2       53.43       79.99     11.06 o 
  -6   7   2       69.49       73.40      7.88 o 
  -5   7   2      438.90      413.69     12.88 o 
  -4   7   2      206.41      176.97      8.98 o 
  -3   7   2       41.99       40.56      6.15 o 
  -2   7   2       77.16       85.31      5.14 o 
  -1   7   2       81.54       68.58      4.44 o 
   0   7   2      129.82      111.20      4.38 o 
   1   7   2     1261.44     1338.83     13.68 o 
   2   7   2     1486.71     1534.91     14.11 o 
   3   7   2     8599.83     9400.14     54.61 o 
   4   7   2       22.64       19.87      3.13 o 
   5   7   2     6970.40     7356.08     55.29 o 
   6   7   2      416.32      428.75     10.07 o 
   7   7   2        9.79        3.10      4.37 o 
   8   7   2       17.79       25.97      5.55 o 
   9   7   2      133.98      148.77      9.99 o 
  10   7   2        5.19        7.50      7.67 o 
  11   7   2      279.12      282.51     25.29 o 
  -7   8   2      223.19      233.95     16.60 o 
  -6   8   2      739.42      727.81     33.17 o 
  -5   8   2        0.11       13.32      5.59 o 
  -4   8   2      506.79      497.00     13.39 o 
  -3   8   2       65.15       78.09      6.51 o 
  -2   8   2       25.35       35.89      4.90 o 
  -1   8   2      508.09      525.94      9.94 o 
   0   8   2     2316.57     2339.18     20.00 o 
   1   8   2      175.90      149.62      6.66 o 
   2   8   2      108.85      126.22      6.53 o 
   3   8   2      183.76      181.06      5.26 o 
   4   8   2        1.36        4.77      3.02 o 
   5   8   2      113.34      110.08      5.49 o 
   6   8   2       11.90       29.19      3.96 o 
   7   8   2      162.26      162.09      9.08 o 
   8   8   2      479.16      478.63     14.08 o 
   9   8   2      316.62      323.64     17.81 o 
  10   8   2        4.20       -1.32      7.73 o 
  11   8   2      408.29      402.48     23.91 o 
  -7   9   2      100.96      106.41     12.76 o 
  -6   9   2      107.67      131.52     13.16 o 
  -5   9   2      182.86      180.72     10.74 o 
  -4   9   2      383.02      428.73     15.30 o 
  -3   9   2      677.82      693.83     15.16 o 
  -2   9   2        5.20        3.75      4.11 o 
  -1   9   2       65.38       63.75      6.91 o 
   0   9   2       37.55       37.34      3.71 o 
   1   9   2        0.39       16.69      3.81 o 
   2   9   2      229.57      246.39      6.01 o 
   3   9   2      504.76      499.85     10.01 o 
   4   9   2     1263.56     1307.41     15.81 o 
   5   9   2      657.96      664.78     11.14 o 
   6   9   2     1081.39     1063.01     18.30 o 
   7   9   2       25.59       29.24      8.41 o 
   8   9   2        6.82        4.33      7.07 o 
   9   9   2      419.72      412.79     19.81 o 
  10   9   2       60.52       57.39     19.44 o 
  -6  10   2      186.22      169.16     14.49 o 
  -5  10   2        2.22        4.54      7.22 o 
  -4  10   2       16.46       26.18      6.19 o 
  -3  10   2       36.65       32.97      6.12 o 
  -2  10   2        0.66       14.65      4.74 o 
  -1  10   2      171.83      162.80      8.30 o 
   0  10   2     2202.65     2301.76     24.05 o 
   1  10   2      964.12      998.05     17.04 o 
   2  10   2      148.99      138.03      6.83 o 
   3  10   2      529.76      494.48      9.66 o 
   4  10   2       61.58       69.62      4.85 o 
   5  10   2      225.06      196.31     16.34 o 
   6  10   2      554.58      559.99     19.77 o 
   7  10   2      160.59      173.11     18.79 o 
   8  10   2      188.61      197.04     15.32 o 
   9  10   2      122.20      101.89     12.75 o 
  10  10   2      622.88      582.09     23.83 o 
  -5  11   2       65.99       74.93      9.50 o 
  -4  11   2       83.04       93.78     11.10 o 
  -3  11   2      326.59      335.18     14.46 o 
  -2  11   2      249.06      266.87     11.24 o 
  -1  11   2        3.32        7.43      4.69 o 
   0  11   2      400.05      401.93     17.35 o 
   1  11   2      340.95      357.85      9.11 o 
   2  11   2      323.26      321.22      8.75 o 
   3  11   2        1.11       11.83      3.70 o 
   4  11   2       88.47       77.91      7.06 o 
   5  11   2       98.90       94.73     15.08 o 
   6  11   2      131.96      119.70     11.84 o 
   7  11   2       10.30       18.51      8.78 o 
   8  11   2       23.65       12.41      8.73 o 
   9  11   2      100.78       91.99     12.74 o 
  10  11   2      255.54      245.63     18.81 o 
  -4  12   2       25.59       29.63      8.00 o 
  -3  12   2        0.19        6.30      6.44 o 
  -2  12   2        3.01        4.86      4.98 o 
  -1  12   2      332.48      338.17     16.67 o 
   0  12   2       16.78       22.56      5.02 o 
   1  12   2       11.86       22.57      9.27 o 
   2  12   2       16.97       26.62      4.52 o 
   3  12   2       18.97       20.39      5.84 o 
   4  12   2      116.20      141.64     12.10 o 
   5  12   2       77.88       69.44     11.40 o 
   6  12   2      211.94      207.13     34.74 o 
   7  12   2     1195.29     1189.21     30.84 o 
   8  12   2      443.53      466.22     21.89 o 
   9  12   2      154.64      115.72     13.75 o 
  -3  13   2      207.02      236.80     16.17 o 
  -2  13   2        2.68        8.70      6.04 o 
  -1  13   2      474.70      468.87     14.25 o 
   0  13   2      582.84      611.47     23.26 o 
   1  13   2       34.55       32.67      8.19 o 
   2  13   2       22.92       13.75      5.66 o 
   3  13   2      208.80      158.49     12.67 o 
   4  13   2      522.54      442.80     24.95 o 
   5  13   2      215.36      153.17     22.86 o 
   6  13   2        2.24       -2.70     11.62 o 
   7  13   2      251.28      254.71     18.06 o 
   8  13   2      272.56      280.35     19.31 o 
   9  13   2      209.78      225.76     17.93 o 
  -2  14   2      545.65      601.28     21.68 o 
  -1  14   2      190.24      224.14     15.32 o 
   0  14   2      124.16      110.86     12.06 o 
   1  14   2      520.60      540.49     20.15 o 
   2  14   2       30.32       32.62      8.90 o 
   3  14   2      145.47      115.60     11.72 o 
   4  14   2       40.77       46.74      9.55 o 
   5  14   2       57.47       57.02     11.04 o 
   6  14   2        8.38       -2.19      8.65 o 
   7  14   2       53.52       44.39     11.21 o 
   8  14   2       21.19       19.32      9.85 o 
  -1  15   2       24.95       19.41     15.97 o 
   0  15   2        0.29       -9.08      9.08 o 
   1  15   2      192.57      170.10     29.44 o 
   2  15   2        1.70       -2.70     10.51 o 
   3  15   2      152.35      146.09     19.03 o 
   4  15   2       34.85       47.84     10.09 o 
   5  15   2      120.86      125.69     13.55 o 
   6  15   2       83.36      104.84     13.23 o 
   7  15   2      221.61      221.24     18.09 o 
   1  16   2        3.73        8.99     12.32 o 
   2  16   2        2.34      -11.31     11.31 o 
   3  16   2      149.32      141.04     20.13 o 
   4  16   2       86.51      117.40     18.68 o 
   5  16   2      205.16      176.90     15.65 o 
   6  16   2        5.49       -4.03     19.09 o 
  -5 -16   3       73.91       85.44     18.08 o 
  -4 -16   3      151.80      112.25     18.51 o 
  -7 -15   3      349.82      403.47     32.35 o 
  -6 -15   3      108.31      127.84     20.71 o 
  -5 -15   3        7.01      -12.07     12.07 o 
  -4 -15   3        8.09       18.06     12.20 o 
  -3 -15   3      226.16      248.41     22.99 o 
  -2 -15   3        9.18       11.64      8.75 o 
  -1 -15   3       58.22       69.95     12.40 o 
   0 -15   3       36.21       23.38      9.93 o 
   1 -15   3       91.78      112.95     12.42 o 
  -8 -14   3       10.07       25.49     10.22 o 
  -7 -14   3      116.01       84.52     13.08 o 
  -6 -14   3       11.00        4.91     12.06 o 
  -5 -14   3      748.07      705.23     33.92 o 
  -4 -14   3      450.31      452.60     22.97 o 
  -3 -14   3        1.72       11.26      6.60 o 
  -2 -14   3      134.66      183.95     12.60 o 
  -1 -14   3      833.97      830.87     29.56 o 
   0 -14   3       55.22       53.97     24.74 o 
   1 -14   3      140.43      131.65     12.74 o 
   2 -14   3       28.89       43.94     10.34 o 
  -9 -13   3      391.97      391.47     22.69 o 
  -8 -13   3       73.44       69.28     12.50 o 
  -7 -13   3      200.50      209.82     27.33 o 
  -6 -13   3        0.32       -4.96      8.49 o 
  -5 -13   3       36.45       29.60      9.98 o 
  -4 -13   3        0.53       -1.72      5.19 o 
  -3 -13   3      719.62      677.24     25.70 o 
  -2 -13   3       87.64       71.07      8.49 o 
  -1 -13   3       45.57       70.34      7.52 o 
   0 -13   3       70.86       75.57      9.59 o 
   1 -13   3       30.54       34.33      8.54 o 
   2 -13   3      452.14      509.07     47.71 o 
   3 -13   3       16.70       21.84      8.16 o 
  -9 -12   3      234.00      192.78     17.06 o 
  -8 -12   3      664.05      639.76     35.22 o 
  -7 -12   3       36.09       15.92      6.04 o 
  -6 -12   3      111.02       97.08     13.81 o 
  -5 -12   3       61.88       61.85     10.84 o 
  -4 -12   3       50.34       64.80      7.98 o 
  -3 -12   3       38.37       43.94      7.25 o 
  -2 -12   3      121.41      132.54     10.10 o 
  -1 -12   3      789.00      691.32     15.18 o 
   0 -12   3      478.79      500.41     13.34 o 
   1 -12   3      144.15      132.75      9.90 o 
   2 -12   3        3.72       17.79      8.23 o 
   3 -12   3      413.37      427.43     16.60 o 
   4 -12   3        2.70        1.79      7.17 o 
 -10 -11   3        4.43        7.46      9.47 o 
  -9 -11   3      396.35      409.93     21.04 o 
  -8 -11   3      296.75      341.21     14.44 o 
  -7 -11   3      160.18      166.67     11.16 o 
  -6 -11   3        0.04        3.33      5.24 o 
  -5 -11   3      366.76      398.31     12.64 o 
  -4 -11   3       77.46       78.29      7.05 o 
  -3 -11   3      801.50      774.94     20.06 o 
  -2 -11   3     4786.73     5142.67     48.81 o 
  -1 -11   3      743.40      789.50     15.12 o 
   0 -11   3     1934.90     2064.13     23.63 o 
   1 -11   3       13.00       30.17      6.16 o 
   2 -11   3        5.64        9.86      5.91 o 
   3 -11   3       30.62       42.71     14.92 o 
   4 -11   3       97.66      107.18     12.72 o 
   5 -11   3       73.45       84.87      9.99 o 
 -10 -10   3      398.24      439.33     21.42 o 
  -9 -10   3       79.45       72.20      8.30 o 
  -8 -10   3      545.74      578.65     16.83 o 
  -7 -10   3       16.81       19.52      6.23 o 
  -6 -10   3      109.05      110.97      8.61 o 
  -5 -10   3      180.29      170.77      9.28 o 
  -4 -10   3      358.01      318.75     10.73 o 
  -3 -10   3     2180.56     2117.34     31.50 o 
  -2 -10   3       17.44        6.69      4.19 o 
  -1 -10   3      443.24      480.94     18.85 o 
   0 -10   3       87.73      109.90      6.16 o 
   1 -10   3      116.18      100.15      8.22 o 
   2 -10   3      140.77      133.37      9.12 o 
   3 -10   3      393.45      379.06     14.10 o 
   4 -10   3       18.35       13.15      7.60 o 
   5 -10   3        2.12        1.32      7.06 o 
   6 -10   3      248.67      269.12     16.42 o 
 -10  -9   3      373.29      339.65     15.51 o 
  -9  -9   3       74.02       54.52      8.04 o 
  -8  -9   3       45.96       52.21      7.30 o 
  -7  -9   3       94.32       74.92     11.08 o 
  -6  -9   3      562.13      638.99     15.23 o 
  -5  -9   3      502.60      553.23     13.57 o 
  -4  -9   3      108.63      128.83      7.65 o 
  -3  -9   3     1974.45     1969.39     20.09 o 
  -2  -9   3     2396.58     2295.45     22.45 o 
  -1  -9   3     1053.98      927.69     13.15 o 
   0  -9   3       38.68       41.18      4.31 o 
   1  -9   3      292.69      282.70      8.28 o 
   2  -9   3      372.64      354.15      9.41 o 
   3  -9   3      119.09      100.00      8.19 o 
   4  -9   3       57.09       77.72      8.27 o 
   5  -9   3       85.55      101.46      9.45 o 
   6  -9   3      308.24      309.30     17.33 o 
   7  -9   3        1.30       10.38      7.12 o 
 -10  -8   3       72.50       87.81      9.25 o 
  -9  -8   3       26.53       23.29      6.56 o 
  -8  -8   3       20.26       18.50      5.99 o 
  -7  -8   3      111.99       90.97      8.18 o 
  -6  -8   3     1057.98     1068.07     19.03 o 
  -5  -8   3       49.89       79.49      6.52 o 
  -4  -8   3       41.40       45.37      5.22 o 
  -3  -8   3     3637.72     3789.06     28.37 o 
  -2  -8   3      953.75      857.27     11.63 o 
  -1  -8   3      354.63      269.60      7.10 o 
   0  -8   3      841.53      847.23     11.95 o 
   1  -8   3     1486.28     1533.14     17.41 o 
   2  -8   3      180.30      180.20      6.96 o 
   3  -8   3       50.18       49.97      4.87 o 
   4  -8   3      833.61      805.47     17.68 o 
   5  -8   3       71.49       76.31      8.34 o 
   6  -8   3       38.04       40.18      7.72 o 
   7  -8   3      282.32      342.37     15.26 o 
 -11  -7   3       47.84       71.61     11.14 o 
 -10  -7   3      368.42      390.45     18.58 o 
  -9  -7   3        0.40        6.92      5.64 o 
  -8  -7   3       70.53       71.67      7.54 o 
  -7  -7   3      167.85      156.77     13.29 o 
  -6  -7   3     1308.10     1550.73     22.83 o 
  -5  -7   3     3629.52     3865.07     48.58 o 
  -4  -7   3     1640.39     2072.84     21.56 o 
  -3  -7   3       28.96       33.59      3.70 o 
  -2  -7   3       83.00       66.36      3.56 o 
  -1  -7   3      603.36      785.26     10.60 o 
   0  -7   3      363.75      371.00      7.46 o 
   1  -7   3      619.53      596.33      9.66 o 
   2  -7   3     1253.70     1266.89     23.92 o 
   3  -7   3      530.83      420.39      9.32 o 
   4  -7   3        0.30        9.87      5.15 o 
   5  -7   3      775.90      760.69     17.39 o 
   6  -7   3      232.52      210.92     15.01 o 
   7  -7   3      113.31      126.07     10.10 o 
   8  -7   3        6.16        4.93      6.22 o 
 -11  -6   3       62.39       69.96     11.03 o 
 -10  -6   3      326.81      391.90     18.88 o 
  -9  -6   3       43.57       36.71      6.06 o 
  -8  -6   3      196.42      211.69     17.23 o 
  -7  -6   3      673.95      693.23     15.57 o 
  -6  -6   3        2.66        0.60      4.19 o 
  -5  -6   3       65.97       62.18      4.52 o 
  -4  -6   3        0.82        2.65      2.62 o 
  -3  -6   3     4142.52     4658.51     33.12 o 
  -2  -6   3     1184.52     1214.45     13.38 o 
  -1  -6   3       15.39       13.79      2.62 o 
   0  -6   3      182.54      164.75      5.09 o 
   1  -6   3      480.34      606.26      9.05 o 
   2  -6   3      430.43      455.34      8.35 o 
   3  -6   3     1374.01     1505.61     16.93 o 
   4  -6   3     2814.50     2828.58     27.09 o 
   5  -6   3       44.18       47.36      6.38 o 
   6  -6   3      261.83      299.11     12.82 o 
   7  -6   3      432.98      464.44     20.29 o 
   8  -6   3      160.67      188.54     11.70 o 
 -11  -5   3     1117.16     1196.63     48.68 o 
 -10  -5   3       71.66       69.69     17.60 o 
  -9  -5   3      128.63      115.10     11.22 o 
  -8  -5   3      732.29      709.43     45.39 o 
  -7  -5   3      468.18      433.98     12.50 o 
  -6  -5   3       15.15       11.94      4.15 o 
  -5  -5   3       63.02       77.08      5.65 o 
  -4  -5   3    14055.31    15063.31    103.56 o 
  -3  -5   3     8390.38     8821.52     56.25 o 
  -2  -5   3      247.08      299.68      6.46 o 
  -1  -5   3      484.45      403.29      8.50 o 
   0  -5   3      267.49      205.99     11.02 o 
   1  -5   3      864.06      952.71     10.86 o 
   2  -5   3     7704.03     8567.62     54.90 o 
   3  -5   3     1993.20     2001.24     17.82 o 
   4  -5   3        5.48       25.86      3.61 o 
   5  -5   3      100.98       91.71      7.74 o 
   6  -5   3      161.71      178.43      9.80 o 
   7  -5   3      604.92      587.13     16.09 o 
   8  -5   3       63.35       80.29      8.19 o 
   9  -5   3      485.82      528.36     33.37 o 
 -11  -4   3      197.30      187.54     26.35 o 
 -10  -4   3       51.88       48.90      9.29 o 
  -9  -4   3      905.30      859.44     23.58 o 
  -8  -4   3       39.40       34.52      8.56 o 
  -7  -4   3      296.88      312.54      8.09 o 
  -6  -4   3      664.38      688.10      9.21 o 
  -5  -4   3     1038.04     1187.01     14.29 o 
  -4  -4   3      324.37      411.97      7.77 o 
  -3  -4   3       29.73       25.34      2.99 o 
  -2  -4   3        0.61        9.22      2.20 o 
  -1  -4   3        7.72        7.46      2.12 o 
   0  -4   3       99.63      105.59      3.71 o 
   1  -4   3      247.15      174.64      4.41 o 
   2  -4   3     2022.30     1947.99     15.89 o 
   3  -4   3     2370.56     2432.67     19.48 o 
   4  -4   3        9.14       15.12      3.30 o 
   5  -4   3      113.63      123.50     11.03 o 
   6  -4   3      471.71      418.67     11.38 o 
   7  -4   3       76.63       93.79     10.09 o 
   8  -4   3      380.06      362.44     14.03 o 
   9  -4   3       15.08        8.04      5.80 o 
 -11  -3   3       14.26        3.99      7.60 o 
 -10  -3   3       16.42       15.00      7.66 o 
  -9  -3   3      318.90      295.27     15.76 o 
  -8  -3   3       58.05       76.98      9.42 o 
  -7  -3   3      967.37      928.51     14.38 o 
  -6  -3   3       47.36       95.62      3.99 o 
  -5  -3   3       43.64       73.12      3.48 o 
  -4  -3   3     3557.82     3312.35     35.09 o 
  -3  -3   3      650.69      867.03     16.40 o 
  -2  -3   3     6481.44     6985.67     43.87 o 
  -1  -3   3    15307.05    15935.83    103.56 o 
   0  -3   3     7854.92     9041.93     60.37 o 
   1  -3   3     1344.11     1169.96     10.90 o 
   2  -3   3      100.14      156.03      5.99 o 
   3  -3   3     3482.37     3852.98     26.98 o 
   4  -3   3       61.67       54.79      3.24 o 
   5  -3   3      415.93      387.59      7.22 o 
   6  -3   3      524.18      536.02     10.31 o 
   7  -3   3      483.79      484.33     13.98 o 
   8  -3   3      476.66      442.74     13.60 o 
   9  -3   3      249.21      237.58     16.30 o 
 -10  -2   3      395.94      429.79     28.76 o 
  -9  -2   3        5.14        2.45      6.50 o 
  -8  -2   3        2.39       -0.73      7.65 o 
  -7  -2   3      759.38      788.75     11.44 o 
  -6  -2   3      647.40      682.61      9.33 o 
  -5  -2   3     3935.30     4036.89     29.08 o 
  -4  -2   3      148.63      159.96      5.13 o 
  -3  -2   3      601.57      625.81      6.98 o 
  -2  -2   3      555.98      602.18      6.67 o 
  -1  -2   3     3713.55     3717.68     48.08 o 
   0  -2   3     1794.34     2405.99     27.84 o 
   1  -2   3     9637.98     9393.31     72.56 o 
   2  -2   3     8122.22     8363.87     56.74 o 
   3  -2   3     2742.15     2722.88     19.80 o 
   4  -2   3       34.72       24.50      2.47 o 
   5  -2   3      568.08      556.11      7.99 o 
   6  -2   3      110.42      124.51      4.97 o 
   7  -2   3      355.60      363.02     11.38 o 
   8  -2   3        0.13       -2.95      9.38 o 
   9  -2   3      156.67      148.47     13.26 o 
  10  -2   3      304.70      321.35     19.54 o 
 -10  -1   3      132.01      120.69     12.46 o 
  -9  -1   3        4.64       13.71      7.15 o 
  -8  -1   3      562.82      509.26     13.72 o 
  -7  -1   3      607.53      582.09     10.60 o 
  -6  -1   3     1345.39     1188.98     12.89 o 
  -5  -1   3       13.83        7.19      2.26 o 
  -4  -1   3     1668.86     1838.71     15.27 o 
  -3  -1   3       53.26       36.19      4.01 o 
  -2  -1   3     1216.08     1179.37      9.89 o 
  -1  -1   3     3227.93     3670.01     23.06 o 
   0  -1   3     7345.55     8429.54     55.07 o 
   1  -1   3     4944.09     5135.67     40.69 o 
   2  -1   3      321.29      229.99      4.35 o 
   3  -1   3      800.74      876.48      9.54 o 
   4  -1   3     5331.35     5459.78     47.42 o 
   5  -1   3      993.81      991.83     15.04 o 
   6  -1   3     1524.52     1376.93     19.69 o 
   7  -1   3       14.64       19.64      4.63 o 
   8  -1   3      209.24      170.49     15.69 o 
   9  -1   3      597.49      683.86     22.21 o 
  10  -1   3      169.96      190.09     24.08 o 
 -10   0   3        4.12        5.49      7.34 o 
  -9   0   3        0.03        0.60      4.99 o 
  -8   0   3       42.23       54.03      6.77 o 
  -7   0   3      163.55      132.32      8.29 o 
  -6   0   3      210.31      180.94      8.07 o 
  -5   0   3     2746.47     3239.90     24.57 o 
  -4   0   3      747.33      816.90      8.93 o 
  -3   0   3     1405.38     1690.82     13.50 o 
  -2   0   3     3237.39     3063.65     20.65 o 
  -1   0   3    21852.30    22421.62    143.76 o 
   0   0   3      707.35      679.49      6.95 o 
   1   0   3     1141.04      890.64      7.59 o 
   2   0   3      841.61      815.37      9.49 o 
   3   0   3      806.81      680.61     10.53 o 
   4   0   3      111.25      122.62      5.73 o 
   5   0   3     1567.18     1596.71     19.58 o 
   6   0   3     3225.99     3202.33     52.64 o 
   7   0   3      114.79      130.61      7.67 o 
   8   0   3     2848.39     3082.94     31.46 o 
   9   0   3       78.76       83.06     10.37 o 
  10   0   3       26.72       26.48     12.41 o 
 -10   1   3        3.14       12.06      8.01 o 
  -9   1   3      311.68      286.65     13.30 o 
  -8   1   3      118.64      106.25      8.99 o 
  -7   1   3       77.88       70.27      6.59 o 
  -6   1   3      881.19      946.74     13.96 o 
  -5   1   3      897.81      723.47     10.91 o 
  -4   1   3     4118.17     4170.47     33.16 o 
  -3   1   3     1656.30     1613.50     15.34 o 
  -2   1   3      497.05      464.04      5.93 o 
  -1   1   3       20.87       11.93      1.85 o 
   0   1   3      714.65      717.18      7.68 o 
   1   1   3     3971.76     4577.72     30.83 o 
   2   1   3     1354.19     1317.87     13.05 o 
   3   1   3     2666.72     2485.43     23.05 o 
   4   1   3      107.99      101.72     13.15 o 
   5   1   3     1278.58     1205.89     16.13 o 
   6   1   3      745.67      657.42     12.63 o 
   7   1   3     1779.68     1854.90     24.59 o 
   8   1   3      889.97      856.79     22.31 o 
   9   1   3      520.93      547.12     14.84 o 
  10   1   3        2.59       15.90      7.67 o 
 -10   2   3      633.99      719.01     19.39 o 
  -9   2   3       77.44      106.47      9.29 o 
  -8   2   3      511.86      492.80     14.62 o 
  -7   2   3      258.71      230.94     10.60 o 
  -6   2   3      160.93      134.08      7.76 o 
  -5   2   3      671.84      642.31     10.59 o 
  -4   2   3       40.55       52.77      3.81 o 
  -3   2   3        0.38        7.17      2.40 o 
  -2   2   3     2425.91     2512.20     18.53 o 
  -1   2   3     5099.44     5437.73     42.66 o 
   0   2   3    24403.39    25400.61    162.50 o 
   1   2   3     5387.95     5504.50     43.77 o 
   2   2   3      105.75      101.54      6.93 o 
   3   2   3      163.96      172.15      5.19 o 
   4   2   3      349.60      265.47      8.22 o 
   5   2   3      402.58      475.10      9.69 o 
   6   2   3     1101.43     1048.53     15.93 o 
   7   2   3      110.57      121.95      7.39 o 
   8   2   3      122.11      119.21      8.02 o 
   9   2   3      499.86      403.23     16.78 o 
  10   2   3      484.45      500.14     15.21 o 
  11   2   3      123.53      117.86     18.64 o 
  -9   3   3      198.63      242.23     12.97 o 
  -8   3   3        3.68       17.73      5.84 o 
  -7   3   3       24.85       17.44      5.63 o 
  -6   3   3       54.10       68.10      6.36 o 
  -5   3   3       95.10       72.48      6.16 o 
  -4   3   3     3066.71     3221.46     28.23 o 
  -3   3   3     4723.20     4959.82     34.16 o 
  -2   3   3     1807.94     1872.82     15.40 o 
  -1   3   3      401.86      323.13      5.83 o 
   0   3   3     7520.27     7669.22     51.95 o 
   1   3   3     1910.07     1862.94     17.94 o 
   2   3   3     1384.63     1691.71     16.80 o 
   3   3   3      573.40      632.67      7.52 o 
   4   3   3       64.06       71.14      4.30 o 
   5   3   3      861.77      875.70     13.18 o 
   6   3   3     1108.12     1040.94     15.71 o 
   7   3   3     1486.51     1446.47     20.73 o 
   8   3   3      300.85      280.74      9.29 o 
   9   3   3      289.72      292.46     10.64 o 
  10   3   3      230.10      248.12     15.29 o 
  11   3   3       22.24       22.85     10.46 o 
  -9   4   3      148.34      133.07     13.54 o 
  -8   4   3       88.69       86.75      8.66 o 
  -7   4   3      698.34      683.78     16.49 o 
  -6   4   3     2537.79     2645.07     36.40 o 
  -5   4   3       53.49       28.28      4.99 o 
  -4   4   3        6.89       14.62      4.04 o 
  -3   4   3      249.19      295.32      6.32 o 
  -2   4   3     2308.36     1938.75     18.25 o 
  -1   4   3     1208.04     1173.15     10.68 o 
   0   4   3      607.68      390.04      5.56 o 
   1   4   3      921.68     1339.26     11.97 o 
   2   4   3     5683.05     6361.40     52.04 o 
   3   4   3     5211.39     5717.13     40.52 o 
   4   4   3      717.06      805.04      9.50 o 
   5   4   3     1073.38     1047.03     16.75 o 
   6   4   3     1667.26     1602.79     20.44 o 
   7   4   3      232.03      239.28     12.59 o 
   8   4   3       26.98       23.44      5.75 o 
   9   4   3       42.36       48.07      5.53 o 
  10   4   3      508.58      460.24     18.38 o 
  11   4   3      121.51      109.04     12.15 o 
  -9   5   3        9.82        5.42      7.27 o 
  -8   5   3      214.21      199.57     11.90 o 
  -7   5   3      660.75      676.35     17.05 o 
  -6   5   3      331.71      307.17     11.78 o 
  -5   5   3        1.60        1.11      3.68 o 
  -4   5   3       30.85       34.70      4.84 o 
  -3   5   3      808.49      776.99     12.75 o 
  -2   5   3     8657.19     8677.76     62.34 o 
  -1   5   3      612.23      563.92      8.63 o 
   0   5   3     1024.31      848.23      9.00 o 
   1   5   3       60.13       91.11      3.22 o 
   2   5   3      329.63      330.39      5.09 o 
   3   5   3      832.19      833.49     10.67 o 
   4   5   3        6.90       26.11      2.65 o 
   5   5   3     1526.57     1498.58     16.52 o 
   6   5   3      810.02      696.07     11.50 o 
   7   5   3        1.73        1.03      4.99 o 
   8   5   3     1080.76     1077.41     16.62 o 
   9   5   3      122.28       92.77      8.06 o 
  10   5   3       57.54       58.75      7.57 o 
  11   5   3       10.69       15.74     13.25 o 
  -8   6   3      137.40      119.98     12.69 o 
  -7   6   3       39.63       46.67     12.99 o 
  -6   6   3       15.18       11.94      7.09 o 
  -5   6   3      140.22      114.94      7.98 o 
  -4   6   3      141.61      159.82      9.70 o 
  -3   6   3     3304.39     3464.08     35.63 o 
  -2   6   3     4252.48     4535.66     37.00 o 
  -1   6   3      432.02      483.91     10.73 o 
   0   6   3     4027.11     4293.73     29.93 o 
   1   6   3      229.55      174.66      5.96 o 
   2   6   3      334.73      281.60      5.22 o 
   3   6   3      276.90      225.31      4.98 o 
   4   6   3     4824.16     5197.31     35.74 o 
   5   6   3     2214.50     2384.76     22.75 o 
   6   6   3      165.01      164.52      6.67 o 
   7   6   3     1715.62     1798.84     34.54 o 
   8   6   3       24.82       21.74      5.41 o 
   9   6   3      244.92      227.87     11.43 o 
  10   6   3      674.32      706.69     27.87 o 
  11   6   3       32.08       31.00     14.85 o 
  -8   7   3      195.28      230.16     42.78 o 
  -7   7   3        1.25        3.35      7.24 o 
  -6   7   3        0.52        1.79      5.32 o 
  -5   7   3      563.70      523.58     14.54 o 
  -4   7   3      183.83      179.49      9.23 o 
  -3   7   3        6.21       11.32      6.15 o 
  -2   7   3      250.32      236.01      8.30 o 
  -1   7   3     2683.87     2695.09     24.85 o 
   0   7   3     1412.62     1285.33     12.91 o 
   1   7   3     1952.32     2084.41     17.49 o 
   2   7   3     2456.63     2799.21     25.36 o 
   3   7   3      735.62      703.82      9.22 o 
   4   7   3       24.69       29.91      2.94 o 
   5   7   3     2610.57     2681.40     24.96 o 
   6   7   3       44.86       43.65      4.22 o 
   7   7   3       37.97       45.92      4.79 o 
   8   7   3      325.32      322.47     11.80 o 
   9   7   3      294.50      307.86     17.89 o 
  10   7   3       18.29       34.22      9.25 o 
  11   7   3       78.03       65.91     14.35 o 
  -7   8   3      281.46      316.78     19.18 o 
  -6   8   3      476.60      508.08     16.07 o 
  -5   8   3      254.94      269.43     12.27 o 
  -4   8   3      351.81      337.82     14.12 o 
  -3   8   3      311.48      309.59     14.05 o 
  -2   8   3        0.02        9.76      4.16 o 
  -1   8   3      157.12      130.58      6.06 o 
   0   8   3      562.89      532.09      8.38 o 
   1   8   3     1499.17     1502.22     14.69 o 
   2   8   3      117.53      134.71      4.72 o 
   3   8   3        5.58        9.76      2.35 o 
   4   8   3     2275.19     2299.75     19.79 o 
   5   8   3      123.64      138.60      8.19 o 
   6   8   3      535.58      533.82     10.38 o 
   7   8   3      398.89      344.17     16.69 o 
   8   8   3       39.26       32.86      8.53 o 
   9   8   3        1.07       -6.97      6.97 o 
  10   8   3      149.15      170.26     15.13 o 
  11   8   3       15.61       23.16     11.52 o 
  -7   9   3       27.18       26.86      9.07 o 
  -6   9   3        6.75        0.76     11.61 o 
  -5   9   3       66.17       79.22      8.25 o 
  -4   9   3      312.13      287.99     11.98 o 
  -3   9   3       27.61       33.61      5.66 o 
  -2   9   3       17.58        7.33      4.23 o 
  -1   9   3      919.27      799.95     14.39 o 
   0   9   3       15.91        5.94      2.83 o 
   1   9   3      529.79      540.59      8.85 o 
   2   9   3      285.98      272.89      6.53 o 
   3   9   3        8.01       13.99      2.70 o 
   4   9   3       25.66       29.70      3.34 o 
   5   9   3      734.63      697.91     11.38 o 
   6   9   3      141.60      157.02     12.36 o 
   7   9   3      644.91      628.84     20.98 o 
   8   9   3      112.24       84.27     10.74 o 
   9   9   3      302.98      316.99     19.06 o 
  10   9   3      479.91      508.99     22.08 o 
  -6  10   3        4.02        8.92      8.19 o 
  -5  10   3       55.83       56.58     10.05 o 
  -4  10   3      382.26      352.36     13.48 o 
  -3  10   3      588.64      581.23     14.99 o 
  -2  10   3       86.11       94.73      7.29 o 
  -1  10   3       68.08       70.13      6.17 o 
   0  10   3      659.99      672.93     10.65 o 
   1  10   3       18.64       25.60      4.46 o 
   2  10   3     1807.22     1774.31     21.07 o 
   3  10   3      487.06      476.35      8.75 o 
   4  10   3      413.14      367.04      8.69 o 
   5  10   3       86.16       70.79      6.85 o 
   6  10   3       73.34       50.39      8.98 o 
   7  10   3        0.29        1.37      7.37 o 
   8  10   3      914.44      933.71     80.59 o 
   9  10   3      121.16      139.77     14.67 o 
  10  10   3      310.63      338.04     36.42 o 
  -5  11   3      212.27      273.49     17.91 o 
  -4  11   3     1341.05     1429.00     25.43 o 
  -3  11   3      476.95      541.06     44.70 o 
  -2  11   3      165.53      141.29      9.17 o 
  -1  11   3       16.66       12.87      4.88 o 
   0  11   3      339.97      330.86     10.39 o 
   1  11   3      259.39      276.12      7.73 o 
   2  11   3      567.29      537.06     14.79 o 
   3  11   3      121.90      125.99      7.30 o 
   4  11   3       10.62        7.26      5.29 o 
   5  11   3      362.72      354.97     19.35 o 
   6  11   3        9.38        4.03      7.45 o 
   7  11   3      565.76      513.20     21.02 o 
   8  11   3       43.51       40.65     10.14 o 
   9  11   3      271.06      325.66     20.43 o 
  10  11   3      246.29      238.95     27.73 o 
  -4  12   3      104.43       92.50     11.67 o 
  -3  12   3       16.19        0.97      5.99 o 
  -2  12   3        9.78       19.89      5.97 o 
  -1  12   3       50.65       55.83      6.88 o 
   0  12   3      187.89      188.20     11.09 o 
   1  12   3      357.78      331.78      9.98 o 
   2  12   3      772.00      781.50     16.84 o 
   3  12   3      428.38      407.14     13.13 o 
   4  12   3      259.95      256.42     17.76 o 
   5  12   3        4.15       -3.45      7.03 o 
   6  12   3       59.58       58.04     15.01 o 
   7  12   3      378.82      397.91     19.77 o 
   8  12   3     1088.39     1135.15     31.24 o 
   9  12   3      298.72      317.26     20.64 o 
  -3  13   3      203.36      167.64     20.63 o 
  -2  13   3     1058.22     1051.86     28.36 o 
  -1  13   3      355.15      388.05     13.18 o 
   0  13   3       89.85       96.46     10.60 o 
   1  13   3       19.11       37.96      8.63 o 
   2  13   3      562.33      524.31     14.96 o 
   3  13   3        6.99       12.33      6.74 o 
   4  13   3        7.98       12.38      7.56 o 
   5  13   3       32.70       40.17      9.87 o 
   6  13   3        4.74        6.54      8.40 o 
   7  13   3      179.98      173.72     15.76 o 
   8  13   3      926.28      959.50     29.66 o 
   9  13   3       79.38       74.09     12.04 o 
  -2  14   3      170.13      156.53     22.25 o 
  -1  14   3      431.88      439.65     19.52 o 
   0  14   3       39.69       51.34      9.91 o 
   1  14   3      109.84      105.21     11.79 o 
   2  14   3       59.74       53.69     12.51 o 
   3  14   3       38.37       30.91      8.39 o 
   4  14   3       39.17       41.11      9.70 o 
   5  14   3        2.91       12.72      8.83 o 
   6  14   3      163.69      158.26     17.71 o 
   7  14   3      358.90      386.95     21.55 o 
   8  14   3       53.10       67.25     12.57 o 
  -1  15   3        9.60       22.00     16.23 o 
   0  15   3       94.15       86.02     13.01 o 
   1  15   3       15.90       11.78     13.65 o 
   2  15   3      387.52      355.90     24.80 o 
   3  15   3       42.55       42.59      9.13 o 
   4  15   3       69.72       66.14     10.68 o 
   5  15   3       57.87       65.14     14.51 o 
   6  15   3       67.80       53.75     11.01 o 
   7  15   3      131.01      106.07     14.17 o 
   1  16   3      208.97      172.30     20.85 o 
   2  16   3      123.52       93.68     17.05 o 
   3  16   3      246.99      285.01     25.84 o 
   4  16   3       72.19       78.78     16.64 o 
   5  16   3        0.05       12.80      8.95 o 
   6  16   3      292.30      314.73     20.44 o 
  -5 -16   4        0.69      -12.04     12.04 o 
  -4 -16   4      870.12      875.64     39.60 o 
  -1 -16   4       15.98       29.13     10.73 o 
  -7 -15   4      118.89      116.58     20.46 o 
  -6 -15   4      210.99      198.65     22.91 o 
  -5 -15   4        2.52        3.65     12.50 o 
  -4 -15   4       89.88       98.49     17.61 o 
  -3 -15   4      127.93      129.61     11.73 o 
  -2 -15   4        0.48        6.87      8.64 o 
  -1 -15   4       51.35       34.83     10.02 o 
   0 -15   4       58.75       51.02     12.35 o 
   1 -15   4        0.31        5.74      9.59 o 
  -8 -14   4        0.01       -3.75     11.58 o 
  -7 -14   4      105.29       87.26     17.83 o 
  -6 -14   4       57.67       80.70     16.18 o 
  -5 -14   4       28.45       32.67      8.00 o 
  -4 -14   4       30.40       26.55      7.25 o 
  -3 -14   4      343.71      336.78     15.21 o 
  -2 -14   4      332.16      307.08     19.61 o 
  -1 -14   4      123.43      118.57     14.79 o 
   0 -14   4      169.36      151.39     16.48 o 
   1 -14   4       89.15       73.74     10.95 o 
   2 -14   4      371.57      345.52     18.39 o 
  -9 -13   4      185.17      171.08     16.18 o 
  -8 -13   4       80.81       64.90     12.16 o 
  -7 -13   4       13.59       14.97      9.75 o 
  -6 -13   4        0.29        7.93      6.76 o 
  -5 -13   4      430.30      471.43     22.59 o 
  -4 -13   4      259.02      226.90     13.36 o 
  -3 -13   4      873.81      878.78     21.73 o 
  -2 -13   4      265.48      255.49     13.34 o 
  -1 -13   4        8.93        7.87      8.02 o 
   0 -13   4       97.84      103.78     12.60 o 
   1 -13   4      318.82      359.94     17.10 o 
   2 -13   4       41.16       41.51      9.14 o 
   3 -13   4       24.63       22.89     11.91 o 
  -9 -12   4        0.30       -0.66     10.65 o 
  -8 -12   4      103.85      101.29     14.84 o 
  -7 -12   4        1.46        9.27      6.02 o 
  -6 -12   4        2.95        7.50      5.41 o 
  -5 -12   4       13.61        4.10      6.00 o 
  -4 -12   4        0.57        9.80      5.85 o 
  -3 -12   4      133.11      110.02     10.38 o 
  -2 -12   4       84.23      106.40      9.40 o 
  -1 -12   4        2.47       -5.36      5.76 o 
   0 -12   4      414.08      429.59     16.27 o 
   1 -12   4       58.33       53.64      7.92 o 
   2 -12   4       84.15       74.68      8.87 o 
   3 -12   4      282.12      279.97     14.72 o 
   4 -12   4      275.66      283.23     15.41 o 
 -10 -11   4      204.36      249.57     18.92 o 
  -9 -11   4      135.17      132.58     17.43 o 
  -8 -11   4        1.73        4.08      7.30 o 
  -7 -11   4       29.19       27.57      6.85 o 
  -6 -11   4      205.48      207.03     11.08 o 
  -5 -11   4      144.79      131.04      8.93 o 
  -4 -11   4      136.84       94.79      8.94 o 
  -3 -11   4      350.54      362.56     13.64 o 
  -2 -11   4      989.36     1036.99     21.34 o 
  -1 -11   4      698.64      778.00     15.14 o 
   0 -11   4        0.70       -3.94      3.94 o 
   1 -11   4       24.14       21.08      6.21 o 
   2 -11   4       54.53       78.61     14.86 o 
   3 -11   4        7.83       15.53      8.11 o 
   4 -11   4      374.42      329.98     15.12 o 
   5 -11   4       94.83       95.22     10.64 o 
 -10 -10   4      172.77      142.76     11.32 o 
  -9 -10   4      377.85      413.58     15.64 o 
  -8 -10   4       34.17       42.65      7.52 o 
  -7 -10   4      320.95      326.78     13.42 o 
  -6 -10   4        3.98       14.24      5.80 o 
  -5 -10   4       45.19       43.59      6.16 o 
  -4 -10   4       90.85       91.18     12.10 o 
  -3 -10   4        3.99        0.57      4.67 o 
  -2 -10   4      129.83      109.94     12.36 o 
  -1 -10   4        5.84       19.25      4.16 o 
   0 -10   4     3180.77     3253.33     30.68 o 
   1 -10   4      210.28      233.49      8.38 o 
   2 -10   4      308.04      287.93     12.05 o 
   3 -10   4       74.65       69.87      8.13 o 
   4 -10   4       19.52        7.88      6.82 o 
   5 -10   4       94.80       95.25     12.92 o 
   6 -10   4       56.36       34.58      8.42 o 
 -10  -9   4       42.50       48.30     11.68 o 
  -9  -9   4       80.11      108.46      9.65 o 
  -8  -9   4      257.63      264.73     13.92 o 
  -7  -9   4       53.52       33.76      6.35 o 
  -6  -9   4      231.62      207.89     10.44 o 
  -5  -9   4      495.53      539.91     13.71 o 
  -4  -9   4      383.29      379.65     15.95 o 
  -3  -9   4        6.81       10.32      7.33 o 
  -2  -9   4      156.74      126.58      5.88 o 
  -1  -9   4      184.94      186.60      6.87 o 
   0  -9   4     1044.79     1022.63     14.20 o 
   1  -9   4        2.69        8.92      3.67 o 
   2  -9   4      147.64      129.74      8.60 o 
   3  -9   4      655.12      642.57     19.94 o 
   4  -9   4      633.03      606.63     18.72 o 
   5  -9   4       42.23       63.27      8.51 o 
   6  -9   4     1099.65     1231.39     26.25 o 
   7  -9   4      294.26      302.63     15.43 o 
 -10  -8   4       59.53       59.28     10.73 o 
  -9  -8   4        1.13       12.78      5.92 o 
  -8  -8   4       44.02       47.43      7.50 o 
  -7  -8   4       47.52       76.40      9.57 o 
  -6  -8   4      382.04      313.08     11.29 o 
  -5  -8   4       22.50       44.83      7.76 o 
  -4  -8   4       86.77       97.14      6.65 o 
  -3  -8   4       11.41       14.42      3.84 o 
  -2  -8   4      111.41      131.49      5.51 o 
  -1  -8   4      311.09      281.41      7.26 o 
   0  -8   4     1538.53     1504.73     16.81 o 
   1  -8   4     3332.91     3387.02     32.20 o 
   2  -8   4     1608.10     1519.85     17.83 o 
   3  -8   4       11.54       11.40      5.17 o 
   4  -8   4      559.96      530.15     15.14 o 
   5  -8   4      707.55      735.38     18.36 o 
   6  -8   4      131.25      138.32     11.56 o 
   7  -8   4      893.95     1002.44     22.91 o 
 -10  -7   4       12.25       11.68      8.36 o 
  -9  -7   4      212.99      244.42     19.06 o 
  -8  -7   4      477.84      497.56     14.81 o 
  -7  -7   4      563.01      533.95     26.01 o 
  -6  -7   4     2389.24     2381.82     29.91 o 
  -5  -7   4     1579.31     1636.27     22.68 o 
  -4  -7   4     2481.76     2512.13     28.54 o 
  -3  -7   4       24.80       26.76      3.62 o 
  -2  -7   4     1148.81     1055.70     12.32 o 
  -1  -7   4        4.69        5.31      2.67 o 
   0  -7   4       74.50       65.04      5.09 o 
   1  -7   4     1663.65     1635.18     17.24 o 
   2  -7   4        0.68       26.21      4.80 o 
   3  -7   4      770.04      787.39     12.25 o 
   4  -7   4     1516.70     1473.62     23.02 o 
   5  -7   4      115.03      134.59      9.55 o 
   6  -7   4      904.40      881.70     40.69 o 
   7  -7   4      180.20      201.22     12.07 o 
   8  -7   4       74.36       98.22     12.26 o 
 -11  -6   4     1264.26     1347.35     33.31 o 
 -10  -6   4      479.72      471.62     19.89 o 
  -9  -6   4       70.30       63.76      7.99 o 
  -8  -6   4       34.17       37.73      7.42 o 
  -7  -6   4      537.76      551.97     14.77 o 
  -6  -6   4        1.55       -2.49      4.21 o 
  -5  -6   4     1844.96     1918.47     20.63 o 
  -4  -6   4      206.66      241.80      6.95 o 
  -3  -6   4     1789.58     1904.81     21.87 o 
  -2  -6   4     1208.36     1230.34     23.30 o 
  -1  -6   4      199.34      196.03      5.40 o 
   0  -6   4      335.04      361.55      6.90 o 
   1  -6   4     1034.92     1027.33     12.13 o 
   2  -6   4      828.34      816.64     10.99 o 
   3  -6   4      931.23     1082.14     13.71 o 
   4  -6   4       67.80       78.36      6.86 o 
   5  -6   4       54.01       58.41      6.76 o 
   6  -6   4       11.15        8.71      5.74 o 
   7  -6   4      429.22      430.82     14.85 o 
   8  -6   4      162.66      157.57     11.02 o 
 -11  -5   4       87.75       87.63     11.83 o 
 -10  -5   4       10.24        5.96      7.40 o 
  -9  -5   4       68.23       66.89     10.01 o 
  -8  -5   4      509.67      491.25     14.29 o 
  -7  -5   4      392.88      421.83     12.44 o 
  -6  -5   4      165.49      164.27      9.37 o 
  -5  -5   4      261.26      262.28     12.58 o 
  -4  -5   4        0.80        1.62      2.64 o 
  -3  -5   4      632.93      696.56     14.06 o 
  -2  -5   4     9368.88    10173.29     94.54 o 
  -1  -5   4     2079.30     2111.44     18.40 o 
   0  -5   4     2600.67     2471.63     20.79 o 
   1  -5   4      397.33      344.27      6.33 o 
   2  -5   4     3079.54     3377.21     25.08 o 
   3  -5   4       24.32       16.48      3.33 o 
   4  -5   4     1825.43     1793.85     19.09 o 
   5  -5   4     1082.08     1104.94     18.87 o 
   6  -5   4       30.71       33.97      6.21 o 
   7  -5   4      146.68      174.99     10.32 o 
   8  -5   4       84.33       65.87     15.07 o 
   9  -5   4       12.60       27.47      8.61 o 
 -11  -4   4       28.06       21.24      8.92 o 
 -10  -4   4        0.67        4.66      7.40 o 
  -9  -4   4       33.98       24.78      8.02 o 
  -8  -4   4     1077.74     1058.04     28.49 o 
  -7  -4   4      932.43      812.98     26.25 o 
  -6  -4   4       77.67       62.09      4.48 o 
  -5  -4   4     3692.46     3626.43     48.64 o 
  -4  -4   4     1333.65     1405.99     15.39 o 
  -3  -4   4       67.44       87.95      4.37 o 
  -2  -4   4     7137.51     6827.91     76.06 o 
  -1  -4   4      169.24      112.56      4.03 o 
   0  -4   4      595.91      722.77     11.06 o 
   1  -4   4     3551.93     3676.83     27.99 o 
   2  -4   4     2219.92     2445.30     20.73 o 
   3  -4   4     1140.70     1329.14     12.78 o 
   4  -4   4     1230.10     1178.87     12.51 o 
   5  -4   4     1746.73     1835.31     20.58 o 
   6  -4   4      192.32      193.09      9.43 o 
   7  -4   4        0.12        0.68      5.11 o 
   8  -4   4      113.01       96.72      8.98 o 
   9  -4   4       13.41       17.12     18.13 o 
 -11  -3   4        8.11       15.67     12.95 o 
 -10  -3   4      147.87      121.57     12.30 o 
  -9  -3   4      960.81      913.97     24.60 o 
  -8  -3   4       72.87       74.72      9.08 o 
  -7  -3   4      650.13      698.80     12.21 o 
  -6  -3   4      570.68      530.90      8.32 o 
  -5  -3   4      306.95      275.20      6.43 o 
  -4  -3   4     4375.56     4595.07     36.01 o 
  -3  -3   4     3346.16     3696.54     39.50 o 
  -2  -3   4      690.52      657.76      9.73 o 
  -1  -3   4       39.83       42.84      3.37 o 
   0  -3   4      167.65      198.23      4.32 o 
   1  -3   4     1671.74     1444.99     16.00 o 
   2  -3   4     9421.28     9762.54     66.48 o 
   3  -3   4     1061.26     1114.57     11.49 o 
   4  -3   4     2249.87     2177.92     18.09 o 
   5  -3   4     1020.09      947.72     19.16 o 
   6  -3   4      117.75      124.35      5.99 o 
   7  -3   4      111.60       83.68      7.08 o 
   8  -3   4      228.96      206.00     16.43 o 
   9  -3   4       40.53       48.23      9.95 o 
 -10  -2   4        6.26       22.06      8.09 o 
  -9  -2   4      364.50      397.47     17.32 o 
  -8  -2   4      686.38      621.67     20.97 o 
  -7  -2   4     1763.99     1710.53     29.96 o 
  -6  -2   4       66.22       90.59      4.27 o 
  -5  -2   4      386.09      401.89      6.84 o 
  -4  -2   4      518.08      542.12      7.63 o 
  -3  -2   4      616.83      749.18      8.87 o 
  -2  -2   4     1334.94     1409.38     13.20 o 
  -1  -2   4       81.99       87.99      3.45 o 
   0  -2   4    11738.34    11533.53     75.57 o 
   1  -2   4      949.39      771.11     10.12 o 
   2  -2   4       15.92        6.84      2.77 o 
   3  -2   4      330.65      402.29      8.21 o 
   4  -2   4      491.56      546.19      7.32 o 
   5  -2   4     1470.30     1343.72     13.21 o 
   6  -2   4     3208.29     3452.34     60.40 o 
   7  -2   4      113.63       99.47      9.98 o 
   8  -2   4       68.09       77.57     11.36 o 
   9  -2   4      117.21      121.13     12.54 o 
  10  -2   4      198.72      146.00     20.82 o 
 -10  -1   4        3.47        0.29     10.93 o 
  -9  -1   4      109.78       83.03     10.44 o 
  -8  -1   4      432.66      392.47     13.10 o 
  -7  -1   4        0.12        1.92      3.86 o 
  -6  -1   4     1001.59     1086.60     12.35 o 
  -5  -1   4     2140.75     2270.27     18.86 o 
  -4  -1   4      159.86      104.01      3.82 o 
  -3  -1   4       72.57       66.64      3.34 o 
  -2  -1   4       12.09        4.91      1.76 o 
  -1  -1   4      675.97      930.17     10.18 o 
   0  -1   4    10632.87    10451.11     72.63 o 
   1  -1   4     5676.53     5734.57     45.57 o 
   2  -1   4     3933.21     4029.62     28.89 o 
   3  -1   4       68.58      101.53      3.79 o 
   4  -1   4       21.92       26.38      3.47 o 
   5  -1   4       32.56       43.33      4.55 o 
   6  -1   4      223.94      260.92      9.24 o 
   7  -1   4      722.10      741.93     27.59 o 
   8  -1   4       67.35       47.88      8.78 o 
   9  -1   4        3.62       11.12     13.42 o 
  10  -1   4       32.66       16.35     12.85 o 
 -10   0   4       30.12       26.42      8.84 o 
  -9   0   4      479.15      458.99     14.48 o 
  -8   0   4     2726.14     2790.42     52.73 o 
  -7   0   4     1790.58     1755.63     24.68 o 
  -6   0   4        5.72       14.20      3.08 o 
  -5   0   4     4175.65     4294.52     30.78 o 
  -4   0   4     1104.99     1173.96     11.27 o 
  -3   0   4     4309.09     4699.31     35.08 o 
  -2   0   4     2600.50     2434.12     17.45 o 
  -1   0   4      256.21      295.41      4.85 o 
   0   0   4      256.83      337.54      4.59 o 
   1   0   4     4739.10     5133.83     31.37 o 
   2   0   4      535.45      536.98      6.32 o 
   3   0   4       20.69        0.13      2.36 o 
   4   0   4      282.65      351.30      9.59 o 
   5   0   4      432.73      413.65      9.58 o 
   6   0   4     2880.54     3086.82     33.00 o 
   7   0   4      615.07      588.56     18.94 o 
   8   0   4       82.25       64.67      6.67 o 
   9   0   4      110.89      168.69     13.19 o 
  10   0   4       32.29       18.55      8.16 o 
 -10   1   4       21.04       13.70     16.49 o 
  -9   1   4      167.85      157.31     16.33 o 
  -8   1   4      198.17      209.39     10.80 o 
  -7   1   4      138.09      130.07      8.32 o 
  -6   1   4       32.47       11.31      4.43 o 
  -5   1   4        9.51       14.56      3.53 o 
  -4   1   4      562.84      581.00      9.12 o 
  -3   1   4      755.82      648.60      8.93 o 
  -2   1   4       38.58       23.41      2.54 o 
  -1   1   4     2115.27     2035.62     16.46 o 
   0   1   4     5974.03     5430.37     37.06 o 
   1   1   4     1278.11     1154.28      9.71 o 
   2   1   4        0.80        0.47      1.61 o 
   3   1   4      261.10      231.05      5.86 o 
   4   1   4      897.12      869.03     15.56 o 
   5   1   4       43.84       64.76      4.75 o 
   6   1   4      239.59      250.99     11.93 o 
   7   1   4     1041.41      987.00     17.00 o 
   8   1   4     1407.15     1396.42     19.07 o 
   9   1   4     1317.64     1342.59     23.54 o 
  10   1   4       41.89       27.92      8.54 o 
 -10   2   4        5.70        3.16      7.87 o 
  -9   2   4        7.35       -3.10      5.40 o 
  -8   2   4       96.75       94.54      8.32 o 
  -7   2   4      105.25       96.88      7.71 o 
  -6   2   4      715.46      700.97     21.21 o 
  -5   2   4      688.65      722.93     11.50 o 
  -4   2   4      289.55      275.33      7.68 o 
  -3   2   4       60.10       90.24      3.76 o 
  -2   2   4     1038.48     1019.28     10.10 o 
  -1   2   4     2112.30     2089.73     17.30 o 
   0   2   4      336.22      330.42      5.15 o 
   1   2   4     6861.69     7042.50     71.81 o 
   2   2   4     2024.45     1975.32     15.50 o 
   3   2   4      610.18      425.47      7.46 o 
   4   2   4     1304.33     1319.97     15.66 o 
   5   2   4        5.25        9.37      3.24 o 
   6   2   4      503.37      537.70     11.30 o 
   7   2   4      754.58      687.99     14.07 o 
   8   2   4       16.41       19.93      5.05 o 
   9   2   4      121.65      111.90      8.35 o 
  10   2   4        5.02       12.14      7.40 o 
  11   2   4      167.25      259.16     25.20 o 
  -9   3   4      114.07      100.01      9.50 o 
  -8   3   4      242.21      235.29     11.97 o 
  -7   3   4      165.21      183.75     10.97 o 
  -6   3   4      329.21      291.99     18.20 o 
  -5   3   4      781.65      762.63     14.57 o 
  -4   3   4     2519.01     2664.44     24.96 o 
  -3   3   4     1842.50     1856.35     17.67 o 
  -2   3   4     2662.17     2678.50     24.19 o 
  -1   3   4       74.11      135.64      4.44 o 
   0   3   4    13273.33    13716.02     90.33 o 
   1   3   4     2203.77     1982.96     22.77 o 
   2   3   4        0.71        0.75      2.43 o 
   3   3   4       21.63       26.83      2.36 o 
   4   3   4      249.59      255.26      7.15 o 
   5   3   4      545.26      589.14     10.64 o 
   6   3   4       95.96       67.24      5.30 o 
   7   3   4      241.16      251.79      9.31 o 
   8   3   4     1022.02     1065.28     18.51 o 
   9   3   4     1387.56     1403.24     38.60 o 
  10   3   4      445.09      501.10     14.97 o 
  11   3   4      220.46      230.42     23.03 o 
  -9   4   4      375.93      397.17     15.60 o 
  -8   4   4       55.30       63.07     13.61 o 
  -7   4   4      113.67       89.67     10.52 o 
  -6   4   4       60.09       53.60      6.71 o 
  -5   4   4      217.73      214.22      9.39 o 
  -4   4   4        0.19       -0.52      3.62 o 
  -3   4   4     2115.81     2222.08     19.19 o 
  -2   4   4      798.71      931.63     11.60 o 
  -1   4   4     2054.43     2299.19     17.49 o 
   0   4   4     1099.87      958.70     15.37 o 
   1   4   4      676.22      780.12     11.01 o 
   2   4   4     2477.40     2491.06     23.89 o 
   3   4   4        3.12        7.63      2.77 o 
   4   4   4     2590.02     2527.93     21.04 o 
   5   4   4      750.34      670.39     11.38 o 
   6   4   4      401.91      407.97      9.88 o 
   7   4   4       76.27      111.38      6.86 o 
   8   4   4     1773.26     1782.24     26.89 o 
   9   4   4       78.19       96.22      6.81 o 
  10   4   4      428.92      435.76     17.62 o 
  11   4   4       29.29       28.70     10.13 o 
  -9   5   4        4.13       15.28      7.74 o 
  -8   5   4      166.91      138.96     10.54 o 
  -7   5   4       11.71       18.71      9.30 o 
  -6   5   4      377.99      339.63     12.18 o 
  -5   5   4        1.01        7.92      4.56 o 
  -4   5   4     3664.81     3632.10     37.63 o 
  -3   5   4     4035.38     3926.94     38.22 o 
  -2   5   4       26.46       20.13      3.65 o 
  -1   5   4      296.69      278.08      6.13 o 
   0   5   4     1485.97     1631.00     13.90 o 
   1   5   4        7.52        4.41      1.79 o 
   2   5   4     1138.34     1317.13     15.83 o 
   3   5   4        2.96        8.12      2.89 o 
   4   5   4     3342.34     3480.53     27.55 o 
   5   5   4       18.51       12.97      2.67 o 
   6   5   4     1080.30      995.78     15.34 o 
   7   5   4       27.42       30.96      4.36 o 
   8   5   4      143.38      175.23      8.17 o 
   9   5   4      250.74      225.11     11.32 o 
  10   5   4      242.87      243.32     23.18 o 
  11   5   4       57.70       44.00     14.71 o 
  -8   6   4       22.06       17.33      6.84 o 
  -7   6   4      244.53      244.60     12.63 o 
  -6   6   4       23.58        4.74      5.13 o 
  -5   6   4      202.93      190.57      9.95 o 
  -4   6   4       21.95       41.96      5.52 o 
  -3   6   4     1940.71     1870.37     30.00 o 
  -2   6   4      170.85      214.72      8.05 o 
  -1   6   4     1585.56     1538.39     14.23 o 
   0   6   4     2730.41     2901.46     22.80 o 
   1   6   4     3108.22     3092.74     22.70 o 
   2   6   4       36.64       20.55      3.15 o 
   3   6   4      324.29      339.00      8.95 o 
   4   6   4      486.04      496.48      7.35 o 
   5   6   4      921.82      871.61     12.15 o 
   6   6   4      862.30      746.48     12.01 o 
   7   6   4      355.74      348.13      9.30 o 
   8   6   4        6.62        2.41      4.40 o 
   9   6   4        9.62       10.07      5.18 o 
  10   6   4      170.73      175.70     23.40 o 
  11   6   4        0.91        9.56     11.35 o 
  -8   7   4       45.46       32.47      9.45 o 
  -7   7   4      142.16      108.51      9.74 o 
  -6   7   4        8.91       13.99      5.91 o 
  -5   7   4      172.49      185.92     10.23 o 
  -4   7   4      760.04      766.97     15.82 o 
  -3   7   4     3604.57     3791.96     39.45 o 
  -2   7   4       34.76       37.05      4.70 o 
  -1   7   4      772.53      785.35     10.03 o 
   0   7   4     1218.21     1239.65     12.76 o 
   1   7   4     3914.25     4114.59     29.51 o 
   2   7   4     3776.10     3812.21     27.61 o 
   3   7   4       15.28       14.50      3.29 o 
   4   7   4       95.31       88.73      3.95 o 
   5   7   4      180.36      187.01      5.63 o 
   6   7   4      284.99      294.35      8.84 o 
   7   7   4     2191.73     2179.77     24.29 o 
   8   7   4        0.44        0.05      7.40 o 
   9   7   4      643.73      665.25     22.54 o 
  10   7   4       39.46       47.12     10.02 o 
  11   7   4      562.38      536.00     22.47 o 
  -7   8   4      187.39      221.49     16.35 o 
  -6   8   4      329.26      335.61     14.26 o 
  -5   8   4      352.06      339.34     13.03 o 
  -4   8   4      198.46      227.50     10.80 o 
  -3   8   4       50.80       59.71      6.16 o 
  -2   8   4       35.77       21.66      5.69 o 
  -1   8   4      373.70      292.31      8.68 o 
   0   8   4      265.12      245.35      7.61 o 
   1   8   4      292.82      269.31      6.15 o 
   2   8   4      700.29      708.45     11.46 o 
   3   8   4      603.03      565.20     10.47 o 
   4   8   4      649.10      721.22     11.96 o 
   5   8   4      978.19      954.81     11.72 o 
   6   8   4      150.12      144.41      6.46 o 
   7   8   4      466.54      429.29     17.39 o 
   8   8   4        7.53       10.06      7.64 o 
   9   8   4        0.00        9.29      7.49 o 
  10   8   4      188.61      188.67     27.30 o 
  11   8   4       39.92       49.03     10.63 o 
  -7   9   4        0.78       -8.17     10.76 o 
  -6   9   4     1189.00     1223.17     41.54 o 
  -5   9   4      395.85      386.56     21.34 o 
  -4   9   4      500.61      505.94     14.56 o 
  -3   9   4      454.60      416.61     12.57 o 
  -2   9   4        1.98       -0.92      4.00 o 
  -1   9   4       87.26       73.16      7.78 o 
   0   9   4        3.69        0.72      2.60 o 
   1   9   4      809.86      839.85     11.08 o 
   2   9   4        1.56       -2.23      2.23 o 
   3   9   4      154.26      161.97      5.24 o 
   4   9   4      309.74      302.33      6.82 o 
   5   9   4      558.17      547.14     11.40 o 
   6   9   4      988.84     1005.58     18.55 o 
   7   9   4     1603.45     1779.62     42.73 o 
   8   9   4       76.07       61.80     10.13 o 
   9   9   4       84.32      103.98     12.15 o 
  10   9   4       48.50       56.04     10.74 o 
  -6  10   4      277.21      292.67     34.88 o 
  -5  10   4      398.77      407.42     14.99 o 
  -4  10   4        0.04        4.24      6.57 o 
  -3  10   4      826.56      942.00     18.61 o 
  -2  10   4        5.08        9.54      4.78 o 
  -1  10   4       55.51       69.47      6.17 o 
   0  10   4      161.91      134.64      5.84 o 
   1  10   4       48.82       70.92      4.53 o 
   2  10   4     1106.68     1006.35     20.17 o 
   3  10   4      947.70      882.45     17.59 o 
   4  10   4     2705.13     2553.65     26.89 o 
   5  10   4        9.27       11.35      5.09 o 
   6  10   4      114.91      118.02     11.49 o 
   7  10   4      254.37      245.29     16.18 o 
   8  10   4     1976.15     2125.44     41.61 o 
   9  10   4      200.01      221.78     20.53 o 
  10  10   4      110.28      109.61     13.50 o 
  -5  11   4      948.87      987.38     33.57 o 
  -4  11   4      141.57      144.18     10.51 o 
  -3  11   4       82.67       80.02      8.80 o 
  -2  11   4       10.62        4.11      7.95 o 
  -1  11   4      274.91      250.26     18.89 o 
   0  11   4       36.90       29.66      4.97 o 
   1  11   4      245.23      252.99      7.47 o 
   2  11   4      281.64      257.04      9.45 o 
   3  11   4      120.33       89.36     11.14 o 
   4  11   4      193.67      185.58      9.35 o 
   5  11   4      385.35      351.20     16.63 o 
   6  11   4       53.44       57.05      9.78 o 
   7  11   4       57.05       49.18     10.18 o 
   8  11   4       27.88       27.41      9.51 o 
   9  11   4        8.37        9.44     11.39 o 
  10  11   4       29.59       25.36     10.02 o 
  -4  12   4      383.24      382.81     19.17 o 
  -3  12   4       11.19       14.37      7.36 o 
  -2  12   4       10.72        3.12      7.13 o 
  -1  12   4      103.38       98.91      7.73 o 
   0  12   4      468.69      440.52     12.34 o 
   1  12   4        0.04        0.05      4.93 o 
   2  12   4        2.61       10.95      4.98 o 
   3  12   4      296.78      352.01     11.27 o 
   4  12   4     1922.69     1930.49     27.77 o 
   5  12   4        4.01       13.27      9.99 o 
   6  12   4      479.48      476.09     28.52 o 
   7  12   4       17.42       27.74      9.24 o 
   8  12   4      226.28      203.69     16.83 o 
   9  12   4      105.72      106.26     20.08 o 
  -3  13   4      178.09      172.65     13.72 o 
  -2  13   4       57.29       73.66      7.97 o 
  -1  13   4      230.75      234.45     15.31 o 
   0  13   4      365.13      387.47     17.43 o 
   1  13   4        9.76        3.59      7.43 o 
   2  13   4      195.35      162.08     10.12 o 
   3  13   4       31.98       17.66      6.20 o 
   4  13   4      340.71      362.68     17.87 o 
   5  13   4      119.09       99.19     12.72 o 
   6  13   4      568.83      606.70     42.25 o 
   7  13   4       57.47       44.65     12.95 o 
   8  13   4      260.32      274.53     19.52 o 
   9  13   4      293.79      225.50     30.13 o 
  -2  14   4      355.07      390.89     19.76 o 
  -1  14   4       65.11       43.91     17.10 o 
   0  14   4      131.57      146.05     18.22 o 
   1  14   4       26.00       21.78     14.58 o 
   2  14   4      189.28      165.45     10.67 o 
   3  14   4       17.51       22.01      8.12 o 
   4  14   4      420.97      418.76     19.31 o 
   5  14   4      741.71      829.29     26.16 o 
   6  14   4      732.94      774.56     26.21 o 
   7  14   4       33.14       45.56     10.85 o 
   8  14   4        2.30       -0.36     11.05 o 
  -1  15   4      359.11      335.88     19.38 o 
   0  15   4        3.84        0.30     10.19 o 
   1  15   4       13.74       16.09     10.93 o 
   2  15   4        1.13        6.55      8.83 o 
   3  15   4        4.48        7.41      8.01 o 
   4  15   4      110.12      133.48     13.80 o 
   5  15   4        0.69        1.64     10.37 o 
   6  15   4      495.18      523.70     23.37 o 
   7  15   4        7.67       25.06      9.89 o 
   1  16   4       71.00       57.05     11.67 o 
   2  16   4      261.36      265.04     25.17 o 
   3  16   4        1.12       -3.56     11.90 o 
   4  16   4      334.21      337.73     20.00 o 
   5  16   4        6.36        9.31      8.89 o 
   6  16   4        2.55       17.28      9.75 o 
  -5 -16   5        4.56       13.22     14.39 o 
  -2 -16   5        0.02       -1.61      8.98 o 
  -7 -15   5      117.28      108.47     19.09 o 
  -6 -15   5      384.26      410.41     31.62 o 
  -5 -15   5     1774.16     1902.14     55.99 o 
  -4 -15   5        0.21       -2.71      6.18 o 
  -3 -15   5       22.74       -2.42      7.81 o 
  -2 -15   5        0.72        3.99      8.54 o 
  -1 -15   5      117.05      116.65     15.26 o 
   0 -15   5        1.95        8.35      8.57 o 
   1 -15   5      168.90      136.16     17.48 o 
  -8 -14   5      102.17      116.45     19.48 o 
  -7 -14   5        3.44        2.78     12.63 o 
  -6 -14   5       25.73       46.74     16.04 o 
  -5 -14   5        2.00        5.78      7.56 o 
  -4 -14   5       88.79       65.27     12.61 o 
  -3 -14   5       40.60       44.78      8.47 o 
  -2 -14   5       10.80       22.31      9.59 o 
  -1 -14   5       53.98       44.85     10.92 o 
   0 -14   5       17.06       21.66      9.43 o 
   1 -14   5      485.05      505.25     47.81 o 
   2 -14   5        4.10       10.51     15.79 o 
  -8 -13   5      246.86      289.01     27.16 o 
  -7 -13   5       83.56       97.90     16.91 o 
  -6 -13   5       63.22       60.64      9.35 o 
  -5 -13   5      240.96      222.50     14.15 o 
  -4 -13   5      323.92      310.67     14.60 o 
  -3 -13   5      329.69      292.33     14.22 o 
  -2 -13   5       31.57       52.63      8.03 o 
  -1 -13   5      176.75      194.37     17.85 o 
   0 -13   5      142.73      159.11     13.64 o 
   1 -13   5      460.95      425.74     18.52 o 
   2 -13   5      342.04      381.40     18.38 o 
   3 -13   5      150.35      157.78     12.32 o 
  -9 -12   5       77.80       93.25     12.07 o 
  -8 -12   5       28.28       30.78      8.22 o 
  -7 -12   5        1.28        9.59      6.91 o 
  -6 -12   5        6.01        7.76      6.82 o 
  -5 -12   5       19.35       18.77      6.67 o 
  -4 -12   5      600.23      585.52     29.92 o 
  -3 -12   5       35.54       20.06      6.75 o 
  -2 -12   5      749.94      798.36     23.67 o 
  -1 -12   5       18.63       17.32      6.53 o 
   0 -12   5      188.33      212.40     13.15 o 
   1 -12   5       60.52       65.24      8.13 o 
   2 -12   5       97.53      104.37      9.78 o 
   3 -12   5        8.79       12.10      7.37 o 
   4 -12   5        1.64        1.68      7.10 o 
  -9 -11   5       12.71       24.21      7.34 o 
  -8 -11   5      750.11      796.51     20.07 o 
  -7 -11   5        0.08        7.95      6.01 o 
  -6 -11   5        0.33        5.15      7.88 o 
  -5 -11   5      804.08      846.25     21.16 o 
  -4 -11   5        4.71        8.87      5.83 o 
  -3 -11   5       75.05       98.87      9.07 o 
  -2 -11   5      579.50      576.12     16.32 o 
  -1 -11   5     1657.03     1660.38     22.77 o 
   0 -11   5       19.05       24.93      5.92 o 
   1 -11   5        0.29       -4.38      5.55 o 
   2 -11   5       57.02       45.44     10.39 o 
   3 -11   5        3.24       -5.85      5.85 o 
   4 -11   5      516.33      579.26     18.58 o 
   5 -11   5        1.37       10.67      7.73 o 
 -10 -10   5       14.78       25.27      7.12 o 
  -9 -10   5       66.14       75.11      8.99 o 
  -8 -10   5      328.52      368.30     14.74 o 
  -7 -10   5       47.09       50.65      8.32 o 
  -6 -10   5        2.18        2.43      5.18 o 
  -5 -10   5       57.99       38.32      7.17 o 
  -4 -10   5       36.12       30.43      7.06 o 
  -3 -10   5      131.83      108.54     10.81 o 
  -2 -10   5     1976.31     1918.60     23.51 o 
  -1 -10   5     4141.38     4033.96     35.60 o 
   0 -10   5      166.28      149.30      7.08 o 
   1 -10   5        4.59       -1.08      4.92 o 
   2 -10   5      387.43      393.43     13.76 o 
   3 -10   5      498.07      468.59     15.35 o 
   4 -10   5      615.63      614.77     28.08 o 
   5 -10   5     1116.58     1168.15     24.86 o 
   6 -10   5       65.37       94.09     12.35 o 
 -10  -9   5       45.22       37.06      7.24 o 
  -9  -9   5        4.32       -7.06      7.35 o 
  -8  -9   5       77.86       51.14      7.55 o 
  -7  -9   5      331.61      369.01     13.39 o 
  -6  -9   5      695.42      747.23     16.65 o 
  -5  -9   5      425.20      403.98     12.39 o 
  -4  -9   5        3.13        7.62      5.77 o 
  -3  -9   5       21.10       29.15      5.58 o 
  -2  -9   5       42.01       23.96      4.18 o 
  -1  -9   5     3608.83     3567.71     31.52 o 
   0  -9   5      900.76      933.88     13.71 o 
   1  -9   5      469.23      508.98     10.43 o 
   2  -9   5      240.50      235.98     10.70 o 
   3  -9   5      490.66      549.80     15.59 o 
   4  -9   5      491.57      476.71     15.50 o 
   5  -9   5        5.40        3.07      6.65 o 
   6  -9   5      146.42      142.57     11.36 o 
   7  -9   5      215.12      204.04     26.12 o 
 -10  -8   5      434.44      434.53     24.93 o 
  -9  -8   5      201.24      202.72     14.32 o 
  -8  -8   5       10.57       13.74      5.80 o 
  -7  -8   5      855.75      856.13     34.51 o 
  -6  -8   5      254.19      243.29     10.66 o 
  -5  -8   5        6.50       10.27      4.82 o 
  -4  -8   5     2257.08     2213.41     36.38 o 
  -3  -8   5      288.28      298.95     10.91 o 
  -2  -8   5      365.29      366.63      7.88 o 
  -1  -8   5     1994.69     1850.19     19.11 o 
   0  -8   5       39.08       21.17      3.65 o 
   1  -8   5       63.00       38.13      4.16 o 
   2  -8   5      202.02      171.51      9.85 o 
   3  -8   5      314.51      286.89     11.48 o 
   4  -8   5       23.19       10.82      6.18 o 
   5  -8   5     1450.86     1560.73     32.68 o 
   6  -8   5     1097.67     1235.14     24.49 o 
   7  -8   5       66.54       79.24     10.51 o 
 -10  -7   5        4.39       -3.19      7.59 o 
  -9  -7   5      115.59       92.99      8.88 o 
  -8  -7   5      216.30      218.90     15.86 o 
  -7  -7   5        0.06       -0.32      5.11 o 
  -6  -7   5        2.89        2.06      4.26 o 
  -5  -7   5       12.70       21.05      4.76 o 
  -4  -7   5     1199.55     1202.17     18.75 o 
  -3  -7   5     1363.58     1286.51     17.75 o 
  -2  -7   5      253.82      175.73      5.84 o 
  -1  -7   5        7.67       10.69      2.94 o 
   0  -7   5     1135.03     1061.69     13.11 o 
   1  -7   5     1500.46     1535.14     16.61 o 
   2  -7   5     3691.18     3723.43     31.84 o 
   3  -7   5        4.57        3.74      4.71 o 
   4  -7   5      795.63      804.29     27.10 o 
   5  -7   5      842.48      785.17     18.11 o 
   6  -7   5      595.09      704.38     18.18 o 
   7  -7   5       26.40       40.76      8.43 o 
   8  -7   5        0.95       15.30     10.27 o 
 -10  -6   5        8.59        5.83      7.61 o 
  -9  -6   5      310.91      320.50     33.82 o 
  -8  -6   5      438.27      419.89     12.21 o 
  -7  -6   5      497.73      470.55     13.44 o 
  -6  -6   5        3.70       10.03      4.54 o 
  -5  -6   5      607.84      590.35     12.95 o 
  -4  -6   5     2555.12     2657.65     22.79 o 
  -3  -6   5      844.93      863.10     21.45 o 
  -2  -6   5       20.86        6.41      2.46 o 
  -1  -6   5      494.14      461.63      7.72 o 
   0  -6   5     2642.57     2657.49     23.03 o 
   1  -6   5        9.56        9.33      2.93 o 
   2  -6   5        8.99       17.56      2.94 o 
   3  -6   5      499.56      463.17      9.18 o 
   4  -6   5      122.92      113.13      7.90 o 
   5  -6   5     1229.14     1325.30     22.06 o 
   6  -6   5     1071.52     1101.35     21.03 o 
   7  -6   5       12.53       20.62      8.67 o 
   8  -6   5        0.76       -2.02      5.94 o 
 -10  -5   5       23.71       29.26      8.59 o 
  -9  -5   5      318.34      381.64     18.64 o 
  -8  -5   5      125.44      127.34      9.15 o 
  -7  -5   5      191.47      171.49      8.12 o 
  -6  -5   5      405.49      413.71     11.70 o 
  -5  -5   5      156.98      162.12      7.53 o 
  -4  -5   5     5155.30     5336.47     48.83 o 
  -3  -5   5     2951.66     3007.23     36.11 o 
  -2  -5   5      157.06      239.13      6.96 o 
  -1  -5   5     3176.61     3256.36     25.92 o 
   0  -5   5      146.57      250.47      5.67 o 
   1  -5   5        2.05        2.33      2.58 o 
   2  -5   5     1839.21     1848.48     17.43 o 
   3  -5   5      269.72      202.70      7.60 o 
   4  -5   5      575.99      574.11     13.16 o 
   5  -5   5      452.58      508.76     13.43 o 
   6  -5   5      488.77      487.28     14.00 o 
   7  -5   5      106.41       93.27      8.41 o 
   8  -5   5      212.19      229.39     12.19 o 
   9  -5   5      175.00      205.47     13.94 o 
 -10  -4   5       37.26       37.61      8.91 o 
  -9  -4   5        6.02        8.39      9.21 o 
  -8  -4   5      162.43      183.08     13.38 o 
  -7  -4   5      303.54      315.79     13.29 o 
  -6  -4   5      194.27      167.30      8.46 o 
  -5  -4   5       87.78       78.23      4.64 o 
  -4  -4   5     2839.27     2940.41     26.01 o 
  -3  -4   5      145.67      131.47      5.27 o 
  -2  -4   5     1436.98     1124.45     14.70 o 
  -1  -4   5     1198.28     1120.82     11.37 o 
   0  -4   5       43.97       48.66      5.36 o 
   1  -4   5    14526.28    15928.65    123.12 o 
   2  -4   5       69.37       50.94      4.63 o 
   3  -4   5    16563.66    17452.45    105.14 o 
   4  -4   5      572.21      528.73      7.95 o 
   5  -4   5     1583.68     1709.96     23.26 o 
   6  -4   5      344.67      334.73     11.34 o 
   7  -4   5       49.27       36.80      6.25 o 
   8  -4   5        1.00       -4.15      5.75 o 
   9  -4   5      289.69      332.67     19.56 o 
 -10  -3   5       50.77       73.23     10.62 o 
  -9  -3   5      596.53      596.09     20.71 o 
  -8  -3   5      230.11      231.78     14.61 o 
  -7  -3   5      105.99      119.42      7.76 o 
  -6  -3   5      117.27      129.46      4.90 o 
  -5  -3   5      349.94      311.95      6.11 o 
  -4  -3   5      163.74      185.61      5.74 o 
  -3  -3   5     3304.40     3603.76     28.94 o 
  -2  -3   5     1371.54     1019.37     18.53 o 
  -1  -3   5       40.65       51.08      2.88 o 
   0  -3   5     5534.94     5808.12     40.67 o 
   1  -3   5      207.32      136.09      7.72 o 
   2  -3   5     1919.89     2028.57     21.62 o 
   3  -3   5       10.07        4.81      3.26 o 
   4  -3   5     1264.76     1226.92     12.23 o 
   5  -3   5     2694.32     2770.31     22.51 o 
   6  -3   5      401.68      372.94     11.09 o 
   7  -3   5       62.25       53.80      8.82 o 
   8  -3   5      190.31      232.76     15.36 o 
   9  -3   5      878.83      894.76     26.40 o 
 -10  -2   5      485.82      456.21     19.89 o 
  -9  -2   5        1.13        6.69      7.05 o 
  -8  -2   5     1272.94     1391.44     28.99 o 
  -7  -2   5       14.58       27.54      4.73 o 
  -6  -2   5      176.14      159.42      5.34 o 
  -5  -2   5     1821.21     1740.42     15.87 o 
  -4  -2   5      753.19      902.61     12.34 o 
  -3  -2   5     3286.68     3348.21     23.57 o 
  -2  -2   5     2185.77     2642.79     23.79 o 
  -1  -2   5      275.47      253.65      4.81 o 
   0  -2   5     2297.25     2337.85     18.18 o 
   1  -2   5        4.68       11.33      2.71 o 
   2  -2   5      125.97      145.32      6.87 o 
   3  -2   5     3319.08     3409.90     38.12 o 
   4  -2   5      416.63      389.92      7.07 o 
   5  -2   5     2237.44     2318.87     19.20 o 
   6  -2   5       35.09       54.51      4.65 o 
   7  -2   5       46.64       39.93     10.51 o 
   8  -2   5      618.71      595.21     20.90 o 
   9  -2   5      288.72      256.61     16.52 o 
  10  -2   5      106.04      136.59     14.28 o 
 -10  -1   5        0.55       -1.56      6.99 o 
  -9  -1   5        1.41        0.47      7.10 o 
  -8  -1   5      491.02      498.67     13.84 o 
  -7  -1   5      122.95      135.22      8.05 o 
  -6  -1   5      223.32      250.57      6.11 o 
  -5  -1   5     1587.99     1559.46     16.93 o 
  -4  -1   5        0.94        2.11      2.20 o 
  -3  -1   5       51.80       52.51      2.90 o 
  -2  -1   5      731.16      767.79      7.86 o 
  -1  -1   5     1720.77     1685.10     14.19 o 
   0  -1   5       84.20       65.56      4.10 o 
   1  -1   5      181.37      312.25      6.55 o 
   2  -1   5      241.11      330.89      6.74 o 
   3  -1   5      482.05      576.60     10.89 o 
   4  -1   5     1201.05     1078.38     11.91 o 
   5  -1   5      347.20      360.25      7.23 o 
   6  -1   5     4724.51     4602.80     44.65 o 
   7  -1   5     1303.29     1199.16     19.47 o 
   8  -1   5      834.67      828.49     32.80 o 
   9  -1   5      226.79      219.08     23.18 o 
  10  -1   5      172.29      162.31     22.84 o 
 -10   0   5      198.48      189.95     15.09 o 
  -9   0   5      548.57      605.81     20.82 o 
  -8   0   5      257.73      298.66     19.52 o 
  -7   0   5      154.67      147.55      8.62 o 
  -6   0   5        0.06       -2.67      3.80 o 
  -5   0   5        9.86       18.49      3.09 o 
  -4   0   5      199.65      222.83      5.94 o 
  -3   0   5      472.30      589.45      8.45 o 
  -2   0   5     9615.38    10676.14     64.63 o 
  -1   0   5     4893.14     5211.29     44.85 o 
   0   0   5     1816.08     2009.92     15.87 o 
   1   0   5     4912.40     5009.70     41.07 o 
   2   0   5     2299.16     2730.32     20.70 o 
   3   0   5     4056.99     3994.09     29.60 o 
   4   0   5      501.55      605.19     10.05 o 
   5   0   5       35.23       26.17      3.88 o 
   6   0   5      855.23      917.87     24.43 o 
   7   0   5      449.87      473.82     12.28 o 
   8   0   5       97.60       90.52      9.82 o 
   9   0   5        2.79        7.71      7.19 o 
  10   0   5      157.87      212.00     15.90 o 
 -10   1   5        0.84        3.15      7.57 o 
  -9   1   5      638.44      696.35     17.84 o 
  -8   1   5        8.41        7.96      5.23 o 
  -7   1   5     1256.83     1232.79     29.72 o 
  -6   1   5      396.14      341.95     14.28 o 
  -5   1   5     3968.95     3836.73     32.87 o 
  -4   1   5       14.55        5.60      2.55 o 
  -3   1   5     1100.09     1043.03     12.04 o 
  -2   1   5     2119.99     2099.73     16.39 o 
  -1   1   5     2221.15     2382.82     22.04 o 
   0   1   5     1460.86     1335.69     11.77 o 
   1   1   5     4030.02     3885.85     27.61 o 
   2   1   5       11.73        0.56      1.72 o 
   3   1   5       60.68       42.04      3.00 o 
   4   1   5       22.21       25.73      3.30 o 
   5   1   5      292.96      317.58      8.30 o 
   6   1   5     3496.99     3572.92     36.19 o 
   7   1   5     1789.29     1814.05     33.40 o 
   8   1   5      154.61      126.80     14.41 o 
   9   1   5      728.76      790.88     22.43 o 
  10   1   5       96.37       77.98     10.70 o 
  -9   2   5      548.28      539.94     16.49 o 
  -8   2   5       25.03       17.90      6.27 o 
  -7   2   5       10.36        9.78      4.95 o 
  -6   2   5      207.44      181.02      9.14 o 
  -5   2   5      186.23      187.52      8.46 o 
  -4   2   5      129.81      122.82      5.45 o 
  -3   2   5      421.09      359.79      6.47 o 
  -2   2   5        0.06       -0.91      2.39 o 
  -1   2   5     1659.47     1643.06     14.82 o 
   0   2   5      495.04      421.68      5.98 o 
   1   2   5     3202.85     3378.03     29.55 o 
   2   2   5      974.12      968.28     11.59 o 
   3   2   5     2292.48     2401.85     19.28 o 
   4   2   5      426.00      344.43     11.15 o 
   5   2   5      184.57      188.58      6.77 o 
   6   2   5      877.23      869.95     14.35 o 
   7   2   5     6292.75     6440.90     58.82 o 
   8   2   5      655.12      579.77     14.18 o 
   9   2   5        6.97        6.44      5.00 o 
  10   2   5       14.62       26.93      8.17 o 
  -9   3   5       26.32       14.77     10.16 o 
  -8   3   5       15.42       14.34      5.84 o 
  -7   3   5       23.50       24.63      5.90 o 
  -6   3   5     1240.82     1205.86     20.53 o 
  -5   3   5      110.83       91.28      6.66 o 
  -4   3   5     7766.94     7920.80     59.08 o 
  -3   3   5     1801.93     1812.43     16.39 o 
  -2   3   5      624.68      686.69     12.08 o 
  -1   3   5       40.31       38.38      3.04 o 
   0   3   5      110.60       58.17      3.06 o 
   1   3   5     9075.17     9187.14     72.88 o 
   2   3   5        5.62       12.27      2.78 o 
   3   3   5     2257.80     2344.28     22.89 o 
   4   3   5     1915.10     2215.58     22.47 o 
   5   3   5       27.36       27.85      3.76 o 
   6   3   5       95.07      120.56      6.45 o 
   7   3   5     2155.72     2092.24     25.80 o 
   8   3   5       25.60       35.70      5.18 o 
   9   3   5       86.49       96.44      7.96 o 
  10   3   5      240.92      261.33     17.60 o 
  -9   4   5      196.54      210.37     13.39 o 
  -8   4   5      126.63      115.16      9.59 o 
  -7   4   5      124.06      104.97     13.05 o 
  -6   4   5      428.54      411.33     14.50 o 
  -5   4   5       15.81       10.93      4.66 o 
  -4   4   5       25.57       26.43      5.18 o 
  -3   4   5       72.16       81.60      4.85 o 
  -2   4   5      937.65      921.33     11.76 o 
  -1   4   5      352.67      289.26      5.34 o 
   0   4   5     2501.97     2696.95     21.90 o 
   1   4   5     3497.34     3689.07     33.42 o 
   2   4   5      904.24      861.73     13.85 o 
   3   4   5      470.89      551.61      9.41 o 
   4   4   5      251.32      289.30      5.75 o 
   5   4   5       17.48       16.89      3.36 o 
   6   4   5      257.26      205.64     11.89 o 
   7   4   5     1184.83     1184.28     19.06 o 
   8   4   5      881.95      901.85     16.97 o 
   9   4   5       98.04       74.24      6.58 o 
  10   4   5       79.32       65.47     17.21 o 
  -8   5   5        1.15        1.61      5.77 o 
  -7   5   5        0.03        9.75      5.87 o 
  -6   5   5      419.35      395.44     13.16 o 
  -5   5   5       18.75       21.75      5.34 o 
  -4   5   5     2467.54     2442.30     28.78 o 
  -3   5   5      756.68      757.21     23.43 o 
  -2   5   5     2257.06     2523.51     31.96 o 
  -1   5   5     5718.99     6147.15     36.70 o 
   0   5   5     2666.36     2765.21     20.76 o 
   1   5   5        0.19        6.50      4.05 o 
   2   5   5     1606.84     1857.55     20.32 o 
   3   5   5      658.25      692.12     11.12 o 
   4   5   5      746.15      842.31     11.65 o 
   5   5   5      178.32      190.58      5.54 o 
   6   5   5     1621.55     1743.96     21.55 o 
   7   5   5     2543.03     2645.14     30.04 o 
   8   5   5      201.46      225.30      8.84 o 
   9   5   5       48.72       35.70      5.37 o 
  10   5   5      216.44      216.45     15.29 o 
  -8   6   5        8.73        7.82      6.56 o 
  -7   6   5       75.68       63.62      8.29 o 
  -6   6   5       28.46       30.87      6.33 o 
  -5   6   5      714.53      703.81     16.02 o 
  -4   6   5      131.30      111.33      7.49 o 
  -3   6   5      420.45      409.60     10.89 o 
  -2   6   5      343.08      325.51      8.11 o 
  -1   6   5       28.75       25.89      2.82 o 
   0   6   5      141.45      130.42      4.38 o 
   1   6   5       60.37       50.30      4.60 o 
   2   6   5     5651.97     6025.42     46.00 o 
   3   6   5      638.22      707.17     11.94 o 
   4   6   5      331.98      304.48      8.35 o 
   5   6   5     3965.22     4071.13     40.17 o 
   6   6   5       27.07       28.11      4.49 o 
   7   6   5      314.55      254.65     14.73 o 
   8   6   5       18.74       17.37      4.48 o 
   9   6   5        6.77       16.46      7.91 o 
  10   6   5      558.20      572.40     27.23 o 
  11   6   5       30.59       20.49     11.55 o 
  -8   7   5      119.33      123.37     17.22 o 
  -7   7   5      699.69      681.29     18.41 o 
  -6   7   5      637.57      680.26     19.69 o 
  -5   7   5        7.58       10.59      5.37 o 
  -4   7   5       15.11       22.02      5.02 o 
  -3   7   5      236.05      239.83      9.66 o 
  -2   7   5       45.79       33.62      5.42 o 
  -1   7   5     1556.49     1662.98     15.81 o 
   0   7   5     2581.79     2620.53     21.30 o 
   1   7   5       19.49       17.80      3.21 o 
   2   7   5     1627.78     1524.82     17.14 o 
   3   7   5      305.62      270.72      7.46 o 
   4   7   5       40.09       32.56      3.97 o 
   5   7   5      348.09      391.44      7.25 o 
   6   7   5       28.65       21.97      3.24 o 
   7   7   5      417.59      451.09     13.21 o 
   8   7   5       63.57       56.56      9.50 o 
   9   7   5      156.70      151.85     13.49 o 
  10   7   5       80.44       64.90     16.27 o 
  11   7   5      769.25      879.26     54.53 o 
  -7   8   5      689.68      665.70     18.95 o 
  -6   8   5        8.94       11.00      6.24 o 
  -5   8   5      698.93      703.93     17.50 o 
  -4   8   5       62.38       83.27      7.41 o 
  -3   8   5       94.20       80.99      6.98 o 
  -2   8   5       75.06       61.12      6.29 o 
  -1   8   5      324.62      286.27      6.76 o 
   0   8   5      146.18      152.56      5.35 o 
   1   8   5      148.89      154.51      4.96 o 
   2   8   5      904.95     1055.26     14.39 o 
   3   8   5      585.65      522.84     12.50 o 
   4   8   5       32.01       27.27      5.57 o 
   5   8   5     1212.22     1202.78     21.41 o 
   6   8   5     3669.25     3726.13     52.31 o 
   7   8   5     1609.74     1542.13     24.10 o 
   8   8   5       30.35       16.39      8.86 o 
   9   8   5      180.78      178.14     14.64 o 
  10   8   5      303.67      361.16     19.93 o 
  -6   9   5      380.57      419.86     15.73 o 
  -5   9   5     1916.88     1967.26     29.93 o 
  -4   9   5        4.68        9.40      5.31 o 
  -3   9   5       30.87       48.88      6.30 o 
  -2   9   5        0.09        1.74      4.17 o 
  -1   9   5      107.98       90.71      5.22 o 
   0   9   5      990.48     1000.30     12.51 o 
   1   9   5      188.75      161.47      6.91 o 
   2   9   5        6.88        6.73      2.62 o 
   3   9   5      160.55      126.82      6.67 o 
   4   9   5       55.35       51.61      5.16 o 
   5   9   5      189.80      188.22      7.96 o 
   6   9   5      384.05      333.84     10.21 o 
   7   9   5      265.93      270.16     16.34 o 
   8   9   5       17.23       -2.17      7.78 o 
   9   9   5       84.58       83.25     12.03 o 
  10   9   5       44.44       47.99     10.30 o 
  -6  10   5       42.46       35.67     17.20 o 
  -5  10   5        3.44        5.35      6.96 o 
  -4  10   5     1014.79     1067.44     23.14 o 
  -3  10   5       29.71       23.19      5.73 o 
  -2  10   5      280.79      274.17     12.90 o 
  -1  10   5      545.94      530.66     12.69 o 
   0  10   5       25.62       38.89      3.96 o 
   1  10   5       20.05       12.68      3.29 o 
   2  10   5      137.41      135.10      9.11 o 
   3  10   5      836.52      858.74     14.46 o 
   4  10   5      288.93      265.09      9.58 o 
   5  10   5      216.57      191.45      8.44 o 
   6  10   5      402.48      421.79     20.78 o 
   7  10   5      179.80      163.52     26.56 o 
   8  10   5       76.40       71.49     11.22 o 
   9  10   5        8.12        6.69      8.15 o 
  10  10   5       56.61       40.25     10.77 o 
  -5  11   5      479.50      579.34     31.40 o 
  -4  11   5       51.75       83.01      8.52 o 
  -3  11   5       24.70       27.91      7.68 o 
  -2  11   5      173.12      201.36     10.56 o 
  -1  11   5        9.56        9.86      4.66 o 
   0  11   5      517.04      488.17     11.26 o 
   1  11   5      695.41      659.02     13.44 o 
   2  11   5      306.28      282.39      9.85 o 
   3  11   5      149.79      136.94      7.76 o 
   4  11   5      553.88      534.73     25.43 o 
   5  11   5       15.19       17.42      5.05 o 
   6  11   5        5.38       -6.29      6.61 o 
   7  11   5      296.66      311.12     18.30 o 
   8  11   5      216.52      171.36     15.17 o 
   9  11   5      152.29      169.53     15.65 o 
  10  11   5        9.88       12.63      8.30 o 
  -4  12   5       87.90      109.86      9.77 o 
  -3  12   5       17.53       16.38      6.57 o 
  -2  12   5       24.75       28.09      6.32 o 
  -1  12   5       72.41       55.62      6.61 o 
   0  12   5      469.26      481.54     17.75 o 
   1  12   5      268.11      254.12     11.17 o 
   2  12   5      139.96      163.43      8.76 o 
   3  12   5     1646.12     1776.97     23.32 o 
   4  12   5       93.98      102.83      7.61 o 
   5  12   5      342.04      309.94     17.03 o 
   6  12   5       67.01       76.53     11.15 o 
   7  12   5       18.55       15.64      8.78 o 
   8  12   5       27.31       13.77      9.39 o 
   9  12   5        5.27       14.11      9.15 o 
  -3  13   5      417.87      440.20     21.08 o 
  -2  13   5      805.95      928.62     26.36 o 
  -1  13   5       21.01       16.54      8.47 o 
   0  13   5       10.07       12.70      7.74 o 
   1  13   5       10.62       16.40      9.06 o 
   2  13   5       10.72       12.85      5.40 o 
   3  13   5      138.26      142.47     10.09 o 
   4  13   5        7.65        2.10      7.18 o 
   5  13   5        2.69        9.44      8.34 o 
   6  13   5       95.41       78.95     11.74 o 
   7  13   5      178.79      185.72     15.63 o 
   8  13   5       43.74       40.40     11.14 o 
   9  13   5      553.57      565.95     32.69 o 
  -2  14   5      269.57      267.77     17.80 o 
  -1  14   5        1.12       10.84      8.79 o 
   0  14   5        0.02       14.11      8.50 o 
   1  14   5       60.06       89.58     11.27 o 
   2  14   5      386.93      392.89     14.78 o 
   3  14   5        0.58        4.20      6.06 o 
   4  14   5      855.93      894.57     39.39 o 
   5  14   5        6.93        2.40      8.92 o 
   6  14   5        1.15       -0.38     13.69 o 
   7  14   5       76.74       98.35     13.50 o 
   8  14   5      135.61      132.53     14.44 o 
  -1  15   5      575.12      664.15     24.66 o 
   0  15   5      203.17      186.07     15.22 o 
   1  15   5       85.94       94.86     11.98 o 
   2  15   5        5.37       19.74      9.00 o 
   3  15   5       64.61       77.12     10.78 o 
   4  15   5       44.50       69.31     15.50 o 
   5  15   5       10.01       -1.77     15.25 o 
   6  15   5        6.14        9.57      9.10 o 
   7  15   5        5.05        4.83      9.79 o 
   2  16   5       93.70      109.80     18.04 o 
   3  16   5       14.43       30.83      9.30 o 
   4  16   5       41.41       38.79     10.00 o 
   5  16   5      141.94      128.64     14.46 o 
  -3 -16   6       24.08       -2.68      8.22 o 
  -2 -16   6       58.23       64.12     13.01 o 
  -6 -15   6        4.98       -9.86     12.42 o 
  -5 -15   6      288.82      294.61     34.44 o 
  -4 -15   6       40.87       42.57     10.93 o 
  -3 -15   6       82.06       83.18     13.63 o 
  -2 -15   6       11.51        7.77      9.12 o 
  -1 -15   6       68.79       76.74     13.49 o 
   0 -15   6        2.24        6.70      9.42 o 
  -7 -14   6      241.06      216.90     15.81 o 
  -6 -14   6       50.86       50.05      9.31 o 
  -5 -14   6        3.05        4.22      9.24 o 
  -4 -14   6      116.60      122.83     11.47 o 
  -3 -14   6      552.10      565.44     25.71 o 
  -2 -14   6      121.66      174.18     17.36 o 
  -1 -14   6      126.82      141.57     16.30 o 
   0 -14   6        2.37        0.22      8.21 o 
   1 -14   6       18.91        1.96      9.74 o 
   2 -14   6       22.99       -1.44      8.27 o 
  -8 -13   6       38.68       44.32     13.99 o 
  -7 -13   6      381.26      462.76     19.08 o 
  -6 -13   6      108.20      113.66     11.46 o 
  -5 -13   6      261.32      278.06     15.13 o 
  -4 -13   6       76.53       62.13      8.99 o 
  -3 -13   6       29.53       36.69      7.70 o 
  -2 -13   6      105.94      123.14     14.55 o 
  -1 -13   6      150.50      137.20     15.61 o 
   0 -13   6       58.98       47.95     10.77 o 
   1 -13   6      431.52      454.14     30.76 o 
   2 -13   6      239.14      264.77     16.81 o 
   3 -13   6      305.44      313.05     43.11 o 
  -9 -12   6      106.51      123.16     18.41 o 
  -8 -12   6      219.54      234.76     18.15 o 
  -7 -12   6       79.81       65.10      9.85 o 
  -6 -12   6       26.70       20.95      7.47 o 
  -5 -12   6       54.08       52.52      8.67 o 
  -4 -12   6       19.78       18.23      6.81 o 
  -3 -12   6      260.30      225.57     16.55 o 
  -2 -12   6      182.70      214.34     12.66 o 
  -1 -12   6      278.77      326.34     19.33 o 
   0 -12   6       17.21        6.00     11.75 o 
   1 -12   6        9.24        8.07      7.38 o 
   2 -12   6      349.70      369.75     15.20 o 
   3 -12   6       10.77        7.04      7.69 o 
   4 -12   6      335.52      338.75     16.03 o 
  -9 -11   6      238.23      273.69     17.55 o 
  -8 -11   6      274.91      300.32     45.32 o 
  -7 -11   6      470.47      474.04     26.02 o 
  -6 -11   6       52.27       41.03      9.05 o 
  -5 -11   6      826.01      826.60     21.48 o 
  -4 -11   6     1393.13     1387.39     75.28 o 
  -3 -11   6      366.22      343.88     13.73 o 
  -2 -11   6       73.96       69.51      7.93 o 
  -1 -11   6      396.10      398.19     11.49 o 
   0 -11   6      154.14      155.94     24.63 o 
   1 -11   6      119.33       96.98      8.76 o 
   2 -11   6       91.96      111.46      9.48 o 
   3 -11   6       36.94       34.67      7.88 o 
   4 -11   6       64.72       93.21     10.32 o 
   5 -11   6        4.79       -0.85      7.51 o 
 -10 -10   6       55.52       59.55     10.80 o 
  -9 -10   6      116.58      135.62     30.37 o 
  -8 -10   6      775.59      803.75     23.87 o 
  -7 -10   6      323.40      360.62     17.15 o 
  -6 -10   6      364.14      359.85     15.47 o 
  -5 -10   6      138.47      136.24     10.46 o 
  -4 -10   6       43.53       48.13      7.38 o 
  -3 -10   6     1215.05     1174.79     41.00 o 
  -2 -10   6      614.07      553.21     18.84 o 
  -1 -10   6      722.66      630.87     12.02 o 
   0 -10   6       54.00       52.88      6.54 o 
   1 -10   6      363.59      332.24     12.24 o 
   2 -10   6      607.66      658.28     22.63 o 
   3 -10   6      383.69      363.68     15.08 o 
   4 -10   6       31.86       29.29      7.57 o 
   5 -10   6      992.41      988.87     23.21 o 
   6 -10   6       55.78       57.40      8.71 o 
 -10  -9   6       19.05       49.31      9.79 o 
  -9  -9   6        2.02       -6.97      6.97 o 
  -8  -9   6      331.48      433.21     15.15 o 
  -7  -9   6       35.63       42.15      6.91 o 
  -6  -9   6      131.01      156.44     16.13 o 
  -5  -9   6       79.70       66.74      8.13 o 
  -4  -9   6      765.96      696.40     34.64 o 
  -3  -9   6       38.79       45.32      6.49 o 
  -2  -9   6      358.22      400.92     13.49 o 
  -1  -9   6        6.32       -2.20      3.35 o 
   0  -9   6     1228.31     1198.94     19.67 o 
   1  -9   6     1166.03     1086.77     19.09 o 
   2  -9   6       90.64       90.94     10.05 o 
   3  -9   6       70.06       51.04      7.34 o 
   4  -9   6        9.99        5.37      6.24 o 
   5  -9   6      183.80      200.07     15.61 o 
   6  -9   6      166.13      166.73     12.14 o 
 -10  -8   6     1330.43     1386.95     33.52 o 
  -9  -8   6      169.04      181.94     11.09 o 
  -8  -8   6      167.30      205.61     11.60 o 
  -7  -8   6        1.11       -4.82      5.06 o 
  -6  -8   6      245.71      245.24     10.93 o 
  -5  -8   6     1180.64     1142.27     33.98 o 
  -4  -8   6       23.78       23.00     11.20 o 
  -3  -8   6      452.56      415.47     12.55 o 
  -2  -8   6        6.29        4.90      3.04 o 
  -1  -8   6      840.87      777.29     11.61 o 
   0  -8   6       26.90       21.48      4.00 o 
   1  -8   6     1516.11     1677.85     18.63 o 
   2  -8   6        0.62       11.01      5.05 o 
   3  -8   6      199.45      198.68     15.05 o 
   4  -8   6       14.49       18.19      6.32 o 
   5  -8   6      413.93      418.44     15.16 o 
   6  -8   6      212.83      259.80     30.18 o 
   7  -8   6       19.17       14.25      7.16 o 
 -10  -7   6      312.33      357.69     34.84 o 
  -9  -7   6      105.80      124.50     10.20 o 
  -8  -7   6       12.32       14.06      6.08 o 
  -7  -7   6       12.61       15.23      5.45 o 
  -6  -7   6      596.75      724.71     15.88 o 
  -5  -7   6     1916.85     2022.33     31.77 o 
  -4  -7   6      804.92      858.74     24.45 o 
  -3  -7   6      421.02      400.67     10.10 o 
  -2  -7   6     1332.67     1324.51     14.64 o 
  -1  -7   6       43.46       27.72      3.70 o 
   0  -7   6     4167.93     4619.41     40.91 o 
   1  -7   6        7.64       11.15      3.08 o 
   2  -7   6      327.94      381.98     11.69 o 
   3  -7   6      441.88      479.15     13.12 o 
   4  -7   6      139.08      176.28     10.01 o 
   5  -7   6      394.39      405.35     14.08 o 
   6  -7   6      260.44      283.30     23.07 o 
   7  -7   6       36.03       31.25      7.48 o 
   8  -7   6      662.94      695.99     19.41 o 
 -10  -6   6      908.82      878.23     58.90 o 
  -9  -6   6        3.84       10.36      7.21 o 
  -8  -6   6        6.98        3.81      6.07 o 
  -7  -6   6      103.62       94.20      8.59 o 
  -6  -6   6       95.39      107.71      9.17 o 
  -5  -6   6      317.74      316.63     17.27 o 
  -4  -6   6     2353.95     2489.30     34.19 o 
  -3  -6   6     1924.70     1953.69     34.47 o 
  -2  -6   6     1421.81     1369.22     17.70 o 
  -1  -6   6      308.52      411.01      7.57 o 
   0  -6   6      866.28      851.80     10.98 o 
   1  -6   6      534.07      563.46     10.35 o 
   2  -6   6      150.32      147.33      5.01 o 
   3  -6   6     1798.85     1721.39     23.37 o 
   4  -6   6      942.11      892.23     17.30 o 
   5  -6   6      122.95      114.28     10.53 o 
   6  -6   6      379.12      395.71     14.19 o 
   7  -6   6       21.48       24.60      7.91 o 
   8  -6   6       20.83        8.54      9.17 o 
 -10  -5   6        9.27        1.45      8.61 o 
  -9  -5   6      124.40      114.54     11.88 o 
  -8  -5   6      454.22      412.13     13.79 o 
  -7  -5   6      167.96      168.35      9.40 o 
  -6  -5   6      235.84      194.76      9.28 o 
  -5  -5   6     8526.62     8858.87     93.44 o 
  -4  -5   6      113.49      130.49      5.64 o 
  -3  -5   6      305.21      268.98     12.41 o 
  -2  -5   6        1.54        3.42      2.88 o 
  -1  -5   6     1251.51     1431.46     14.32 o 
   0  -5   6     8125.03     8082.56     56.99 o 
   1  -5   6      226.09      198.16      7.23 o 
   2  -5   6       65.77       69.54      5.51 o 
   3  -5   6       52.05       55.20      6.00 o 
   4  -5   6       75.46       72.64      6.53 o 
   5  -5   6       10.45       13.08      5.16 o 
   6  -5   6      135.23      139.73      9.06 o 
   7  -5   6      106.07       82.88      8.23 o 
   8  -5   6      916.78      909.93     20.05 o 
 -10  -4   6      147.78      169.31     14.38 o 
  -9  -4   6       17.73       17.57      7.51 o 
  -8  -4   6       30.94       21.03     12.84 o 
  -7  -4   6       14.66       23.53      5.34 o 
  -6  -4   6        3.89       19.05      4.76 o 
  -5  -4   6        3.53       -1.21      3.09 o 
  -4  -4   6      111.91      106.85      5.81 o 
  -3  -4   6     4607.24     4856.83     43.67 o 
  -2  -4   6     1047.57     1200.48     25.37 o 
  -1  -4   6      508.33      548.56      9.47 o 
   0  -4   6     2760.21     2882.10     23.19 o 
   1  -4   6     1500.13     1415.92     17.24 o 
   2  -4   6        0.25        1.25      3.19 o 
   3  -4   6     3917.52     4442.51     42.24 o 
   4  -4   6      754.29      655.92     13.33 o 
   5  -4   6     1147.50     1134.31     23.96 o 
   6  -4   6      539.74      443.56     12.71 o 
   7  -4   6      268.22      285.21     14.91 o 
   8  -4   6       49.52       62.75      7.66 o 
   9  -4   6     1042.19     1054.05     29.31 o 
 -10  -3   6       43.18       35.08      9.10 o 
  -9  -3   6      475.20      448.31     18.78 o 
  -8  -3   6        0.78        2.08      6.55 o 
  -7  -3   6      587.38      592.63     32.66 o 
  -6  -3   6       36.95       20.82      3.91 o 
  -5  -3   6     2059.52     2036.66     34.26 o 
  -4  -3   6     1772.15     1611.36     19.98 o 
  -3  -3   6      834.86      824.80     10.97 o 
  -2  -3   6      554.15      532.91     10.68 o 
  -1  -3   6     2597.93     2738.20     21.82 o 
   0  -3   6      848.87     1005.69     12.75 o 
   1  -3   6      205.76      346.22      7.78 o 
   2  -3   6       37.57       21.01      3.55 o 
   3  -3   6      659.46      628.30     11.43 o 
   4  -3   6      223.59      209.47      6.53 o 
   5  -3   6     1582.20     1525.83     17.98 o 
   6  -3   6      320.92      331.54     10.79 o 
   7  -3   6      210.68      243.26     12.97 o 
   8  -3   6      316.40      306.14     18.01 o 
   9  -3   6       42.22       33.57     11.11 o 
 -10  -2   6       71.01       83.61     11.83 o 
  -9  -2   6       15.26        6.88      7.39 o 
  -8  -2   6      534.81      530.53     18.56 o 
  -7  -2   6      583.62      592.06     19.31 o 
  -6  -2   6     1762.27     1741.65     22.59 o 
  -5  -2   6       76.50       62.01      4.02 o 
  -4  -2   6      971.51     1015.69     12.03 o 
  -3  -2   6      534.98      526.72      6.90 o 
  -2  -2   6        4.35       14.71      3.00 o 
  -1  -2   6       32.97        7.33      2.16 o 
   0  -2   6     3006.88     3133.80     23.72 o 
   1  -2   6     1719.49     1512.66     16.57 o 
   2  -2   6     1498.05     1640.13     18.16 o 
   3  -2   6      414.07      434.12     10.75 o 
   4  -2   6       66.78      117.88      6.78 o 
   5  -2   6      976.64      907.26     10.50 o 
   6  -2   6        1.35        3.55      3.41 o 
   7  -2   6      959.55      825.48     21.77 o 
   8  -2   6      439.09      417.44     17.82 o 
   9  -2   6     1245.23     1374.17     57.57 o 
  10  -2   6      156.78      130.60     25.79 o 
 -10  -1   6      503.79      495.18     35.21 o 
  -9  -1   6      571.20      512.92     19.71 o 
  -8  -1   6      291.71      271.24     22.48 o 
  -7  -1   6      555.94      517.66     13.05 o 
  -6  -1   6       12.10       13.14      4.06 o 
  -5  -1   6      357.66      357.94      7.84 o 
  -4  -1   6       93.35       50.01      3.57 o 
  -3  -1   6     1337.33     1271.86     11.92 o 
  -2  -1   6     3550.63     3438.05     26.55 o 
  -1  -1   6      647.46      572.02      7.35 o 
   0  -1   6     2446.38     2156.94     17.30 o 
   1  -1   6     1135.73      971.91     14.46 o 
   2  -1   6      614.87      589.15      9.22 o 
   3  -1   6       96.13      122.56      4.54 o 
   4  -1   6     1531.74     1624.22     15.71 o 
   5  -1   6      877.61      831.72     13.38 o 
   6  -1   6      373.24      382.86     11.12 o 
   7  -1   6      330.27      300.60     14.28 o 
   8  -1   6      336.22      312.44     16.54 o 
   9  -1   6      187.94      152.19     21.65 o 
  10  -1   6      441.40      412.03     19.80 o 
 -10   0   6      121.72      130.42     17.71 o 
  -9   0   6      266.83      272.37     16.62 o 
  -8   0   6      157.23      118.29     10.83 o 
  -7   0   6        4.77       10.34      4.55 o 
  -6   0   6     4056.77     3983.15     43.19 o 
  -5   0   6     3746.89     3843.23     32.91 o 
  -4   0   6      237.22      227.54      6.24 o 
  -3   0   6      470.33      450.64      6.80 o 
  -2   0   6      294.39      348.96      6.32 o 
  -1   0   6     2459.12     2677.69     21.17 o 
   0   0   6     1342.53     1285.41     11.75 o 
   1   0   6     2837.01     2517.41     19.46 o 
   2   0   6     1503.37     1564.14     13.54 o 
   3   0   6     6272.50     6794.80     47.67 o 
   4   0   6       15.33       25.52      5.69 o 
   5   0   6     1501.96     1429.37     23.18 o 
   6   0   6        4.34        7.65      4.24 o 
   7   0   6     1064.62     1001.37     17.49 o 
   8   0   6       16.28       16.97      9.47 o 
   9   0   6       31.86       27.11      8.06 o 
  10   0   6        2.78       -2.95     10.29 o 
 -10   1   6       83.62       74.95     11.04 o 
  -9   1   6      251.49      208.11     14.73 o 
  -8   1   6       35.42       26.73      6.31 o 
  -7   1   6     1642.38     1572.56     23.94 o 
  -6   1   6     2034.51     2167.87     27.51 o 
  -5   1   6      135.25      153.58      8.03 o 
  -4   1   6      608.64      633.18     12.76 o 
  -3   1   6     1440.69     1472.26     15.30 o 
  -2   1   6      261.43      250.38      5.75 o 
  -1   1   6     1424.99     1312.30     12.72 o 
   0   1   6       26.39       26.61      2.38 o 
   1   1   6     1332.35     1475.27     12.81 o 
   2   1   6     8430.92     8995.13     60.60 o 
   3   1   6       86.85       82.66      3.46 o 
   4   1   6      550.02      472.83      8.85 o 
   5   1   6      583.65      612.56     11.17 o 
   6   1   6      797.64      757.29     16.07 o 
   7   1   6     1502.22     1503.85     30.98 o 
   8   1   6       10.82       16.04      5.25 o 
   9   1   6        0.05       13.52      6.97 o 
  10   1   6      116.21      123.15     12.62 o 
  -9   2   6       36.48       29.47      7.08 o 
  -8   2   6      113.52      104.11      8.98 o 
  -7   2   6      175.30      169.23      9.73 o 
  -6   2   6      475.16      388.80     15.47 o 
  -5   2   6       58.52       57.63      8.32 o 
  -4   2   6      442.11      422.62      8.65 o 
  -3   2   6      295.96      272.53      5.98 o 
  -2   2   6     1442.12     1349.86     14.10 o 
  -1   2   6      210.52      275.86      5.80 o 
   0   2   6     1052.27      883.19     10.59 o 
   1   2   6     4923.92     4952.91     52.52 o 
   2   2   6     2432.83     2320.92     18.37 o 
   3   2   6     3734.14     4093.38     30.41 o 
   4   2   6      887.80      823.44     11.91 o 
   5   2   6     2441.04     2408.09     25.62 o 
   6   2   6        0.55        0.28      3.40 o 
   7   2   6      210.87      238.45     12.79 o 
   8   2   6     1169.90     1098.37     19.07 o 
   9   2   6       23.54       28.41      7.50 o 
  10   2   6       66.09       74.71     18.69 o 
  -9   3   6        1.72       -5.63      5.63 o 
  -8   3   6       47.02       42.10     10.46 o 
  -7   3   6        0.23        3.91      5.00 o 
  -6   3   6     1686.37     1673.12     24.53 o 
  -5   3   6       13.93       11.67      4.50 o 
  -4   3   6       18.12        9.65      3.95 o 
  -3   3   6     1209.29     1176.67     14.28 o 
  -2   3   6       15.94       14.01      2.86 o 
  -1   3   6        1.18        1.78      2.39 o 
   0   3   6      701.32      719.69      8.78 o 
   1   3   6       70.87       84.62      5.68 o 
   2   3   6       59.68       72.01      4.20 o 
   3   3   6        1.40        1.47      2.62 o 
   4   3   6      111.37      109.27      4.23 o 
   5   3   6       42.93       41.22      5.55 o 
   6   3   6     2110.45     2067.46     26.61 o 
   7   3   6       78.54       69.56      5.98 o 
   8   3   6       44.03       46.83      7.74 o 
   9   3   6      401.30      408.85     18.86 o 
  10   3   6      131.58      124.05     15.44 o 
  -9   4   6      148.36      153.65     21.43 o 
  -8   4   6      650.10      634.81     28.25 o 
  -7   4   6       48.89       53.99      7.43 o 
  -6   4   6        2.30       -3.15      5.26 o 
  -5   4   6     1949.18     1931.51     25.70 o 
  -4   4   6      712.07      695.65     15.81 o 
  -3   4   6      552.09      448.79      9.05 o 
  -2   4   6     2328.96     2331.93     21.69 o 
  -1   4   6      204.90      191.46      5.56 o 
   0   4   6      331.05      337.45      8.24 o 
   1   4   6     1744.42     1821.77     19.95 o 
   2   4   6      480.27      489.37      9.07 o 
   3   4   6      963.28     1017.54     13.63 o 
   4   4   6       15.48       10.05      3.13 o 
   5   4   6      223.12      216.33      6.89 o 
   6   4   6      662.92      658.19     12.38 o 
   7   4   6      328.02      276.48     10.38 o 
   8   4   6     1249.97     1235.61     19.99 o 
   9   4   6       14.71       24.83      7.48 o 
  10   4   6      224.29      213.81     23.70 o 
  -8   5   6       27.83       11.21      6.39 o 
  -7   5   6      130.26       91.10      8.79 o 
  -6   5   6        0.16        6.70      5.23 o 
  -5   5   6       63.06       60.39      6.54 o 
  -4   5   6       41.27       37.91      7.26 o 
  -3   5   6     1860.03     1820.80     22.75 o 
  -2   5   6     1162.57     1160.68     14.35 o 
  -1   5   6      437.17      461.41      7.09 o 
   0   5   6      731.18      849.36     10.49 o 
   1   5   6     1678.24     1859.14     21.00 o 
   2   5   6     2036.92     1995.62     21.83 o 
   3   5   6      112.62      107.55      6.15 o 
   4   5   6     1062.42     1067.91     14.89 o 
   5   5   6     3681.88     3758.54     30.26 o 
   6   5   6       39.29       39.96      4.37 o 
   7   5   6      553.26      573.00     12.50 o 
   8   5   6       68.31       87.14      6.67 o 
   9   5   6       75.92       96.75     10.71 o 
  10   5   6      107.45       98.46     17.37 o 
  -8   6   6        2.27       -2.61      5.81 o 
  -7   6   6      136.87      121.64      9.91 o 
  -6   6   6        2.11        2.97      4.74 o 
  -5   6   6     1308.48     1265.83     26.01 o 
  -4   6   6       58.39       63.48      6.45 o 
  -3   6   6      957.80      977.38     16.47 o 
  -2   6   6      918.82      906.47     13.08 o 
  -1   6   6      230.02      222.14      5.64 o 
   0   6   6      304.64      302.08      7.01 o 
   1   6   6     2343.69     2147.64     24.14 o 
   2   6   6     1418.76     1463.33     25.02 o 
   3   6   6     4990.00     5153.07     46.56 o 
   4   6   6     1047.75     1005.71     15.07 o 
   5   6   6     3342.62     3322.41     27.71 o 
   6   6   6      428.75      423.70      8.16 o 
   7   6   6      125.26      159.84     15.54 o 
   8   6   6      280.86      279.20     12.26 o 
   9   6   6        7.81       17.52     12.12 o 
  10   6   6       45.42       34.34     12.27 o 
  11   6   6      104.64       96.02     15.34 o 
  -7   7   6      100.55      106.85     17.27 o 
  -6   7   6        0.11        0.16      6.21 o 
  -5   7   6       36.49       41.84      6.61 o 
  -4   7   6      803.66      726.11     15.94 o 
  -3   7   6     2842.66     2907.66     33.09 o 
  -2   7   6     1153.64     1063.69     19.72 o 
  -1   7   6      817.17      847.42     10.70 o 
   0   7   6      779.59      743.78      9.67 o 
   1   7   6      781.06      844.23      9.91 o 
   2   7   6     2029.23     2034.59     21.02 o 
   3   7   6      138.66      113.95      6.99 o 
   4   7   6       25.95       27.30      4.23 o 
   5   7   6     1277.90     1330.15     21.14 o 
   6   7   6     1461.43     1365.05     31.11 o 
   7   7   6      885.83      811.06     21.88 o 
   8   7   6      157.39      130.82      9.16 o 
   9   7   6      536.03      512.28     28.74 o 
  10   7   6        0.73       -2.63     14.24 o 
  -7   8   6      736.31      720.72     31.46 o 
  -6   8   6        0.25       -3.45      5.62 o 
  -5   8   6      289.60      297.72     13.02 o 
  -4   8   6        1.24        8.14      6.99 o 
  -3   8   6        0.39        5.89      4.50 o 
  -2   8   6       86.43       87.84      6.72 o 
  -1   8   6      236.65      209.02     10.43 o 
   0   8   6       78.15       71.63      4.14 o 
   1   8   6      156.31      112.72      4.40 o 
   2   8   6      964.01      921.86     13.61 o 
   3   8   6     2387.23     2397.32     31.11 o 
   4   8   6      798.13      826.31     13.38 o 
   5   8   6      616.74      516.77     11.07 o 
   6   8   6       42.43       45.05      5.03 o 
   7   8   6      238.98      217.41     18.13 o 
   8   8   6      900.65      896.12     44.26 o 
   9   8   6       31.84       35.52      9.44 o 
  10   8   6      146.25      142.77     14.13 o 
  -6   9   6       62.79       59.53      8.59 o 
  -5   9   6      142.32      150.57     10.54 o 
  -4   9   6      109.33      109.07     10.22 o 
  -3   9   6        9.17       11.57      5.05 o 
  -2   9   6     1576.58     1669.75     32.49 o 
  -1   9   6       46.85       46.54      4.29 o 
   0   9   6      365.19      318.05      7.41 o 
   1   9   6       31.37       18.72      3.19 o 
   2   9   6      199.49      200.69      7.87 o 
   3   9   6        1.65       15.62      4.20 o 
   4   9   6      305.86      282.70      9.08 o 
   5   9   6      239.93      232.67      8.75 o 
   6   9   6      140.30      127.59      9.14 o 
   7   9   6       11.62       12.29      7.78 o 
   8   9   6      596.50      563.49     42.92 o 
   9   9   6       36.25       47.58      9.94 o 
  10   9   6       76.68       65.83     19.67 o 
  -6  10   6       71.05       72.50      9.09 o 
  -5  10   6       90.77       83.30     11.56 o 
  -4  10   6      885.21      877.78     19.60 o 
  -3  10   6      289.22      297.32     12.10 o 
  -2  10   6      498.14      455.55     12.87 o 
  -1  10   6      742.02      810.53     15.67 o 
   0  10   6        8.77       13.20      3.53 o 
   1  10   6     7685.92     8305.96     65.17 o 
   2  10   6      844.89      793.74     20.48 o 
   3  10   6      149.24      157.14      7.74 o 
   4  10   6      203.48      203.89     10.35 o 
   5  10   6     1734.84     1667.26     21.47 o 
   6  10   6       56.85       68.07      6.19 o 
   7  10   6      362.80      347.87     17.90 o 
   8  10   6        0.63       -0.82      7.55 o 
   9  10   6       12.69       32.72      9.75 o 
  10  10   6      560.95      605.34     24.69 o 
  -5  11   6      270.91      324.40     15.69 o 
  -4  11   6      391.15      427.49     15.35 o 
  -3  11   6      158.06      177.30     10.72 o 
  -2  11   6       44.71       42.09      6.50 o 
  -1  11   6      180.08      172.43      9.19 o 
   0  11   6       17.64       22.06      7.55 o 
   1  11   6      181.51      165.07      8.38 o 
   2  11   6      566.90      529.45     12.51 o 
   3  11   6      929.61      897.22     15.81 o 
   4  11   6      100.83       67.54      6.40 o 
   5  11   6      176.59      145.69      8.35 o 
   6  11   6      228.96      185.58     11.25 o 
   7  11   6      572.15      581.70     22.34 o 
   8  11   6      130.68      149.77     24.04 o 
   9  11   6      109.94       99.02     13.04 o 
  10  11   6       37.46       31.42     12.99 o 
  -4  12   6       95.66      103.81      9.82 o 
  -3  12   6      113.54      121.95     10.25 o 
  -2  12   6       97.70       95.24     11.53 o 
  -1  12   6     1045.52     1066.01     26.21 o 
   0  12   6      407.71      400.08     16.77 o 
   1  12   6      562.74      579.18     15.10 o 
   2  12   6      270.13      257.15     10.57 o 
   3  12   6        5.14       20.19      5.53 o 
   4  12   6       29.28       12.57      5.32 o 
   5  12   6      994.11     1005.17     21.52 o 
   6  12   6       22.42       17.60      8.19 o 
   7  12   6      478.66      512.98     21.73 o 
   8  12   6      122.92      118.30     14.21 o 
   9  12   6      208.94      155.17     15.41 o 
  -3  13   6       99.74      151.13     14.83 o 
  -2  13   6      161.67      135.16     13.50 o 
  -1  13   6       16.47        3.33      8.30 o 
   0  13   6      213.36      230.53     15.07 o 
   1  13   6        9.31        0.18      7.23 o 
   2  13   6     1310.38     1388.33     27.00 o 
   3  13   6       68.64       61.26      6.93 o 
   4  13   6      229.58      219.56     10.43 o 
   5  13   6      129.74      146.87     14.02 o 
   6  13   6      263.88      285.25     18.66 o 
   7  13   6        8.41        7.22      8.49 o 
   8  13   6      103.34      105.57     13.73 o 
   9  13   6      363.44      360.81     22.63 o 
  -2  14   6        2.32       -4.33     15.78 o 
  -1  14   6       18.22       26.43      9.88 o 
   0  14   6      252.91      275.90     17.27 o 
   1  14   6       11.71       17.53      8.51 o 
   2  14   6      345.16      371.36     27.20 o 
   3  14   6      177.36      168.75      9.99 o 
   4  14   6       10.43       14.03     13.78 o 
   5  14   6        7.53       -1.69      8.14 o 
   6  14   6       19.79       36.75     10.29 o 
   7  14   6       94.33       79.57     14.33 o 
   8  14   6      177.79      181.03     16.95 o 
   0  15   6      105.28      104.97     13.12 o 
   1  15   6       30.75       63.56     15.12 o 
   2  15   6       88.59      119.93     24.85 o 
   3  15   6       42.52       43.57     11.72 o 
   4  15   6       20.85       19.19      8.65 o 
   5  15   6        0.51       -5.38      7.81 o 
   6  15   6       34.84       76.28     14.98 o 
   7  15   6      229.20      288.38     19.90 o 
   2  16   6       86.03       80.96     17.79 o 
   3  16   6       16.33       35.02     13.73 o 
   4  16   6       23.28       27.27     19.65 o 
   5  16   6      166.29      149.74     15.11 o 
  -6 -15   7       27.53       23.02      8.35 o 
  -5 -15   7        0.21       -0.52      6.56 o 
  -4 -15   7      303.75      364.20     22.29 o 
  -3 -15   7       26.83        2.39      8.94 o 
  -2 -15   7        0.00        4.64      8.70 o 
  -1 -15   7      143.07      167.05     18.57 o 
   0 -15   7       56.62       35.23     11.69 o 
  -7 -14   7        9.68       19.18      8.16 o 
  -6 -14   7        1.12       10.45      7.87 o 
  -5 -14   7      137.98      158.17     13.10 o 
  -4 -14   7      120.79      133.77     16.08 o 
  -3 -14   7      179.34      199.47     18.98 o 
  -2 -14   7       20.52       34.36     11.49 o 
  -1 -14   7      855.22      968.27     34.41 o 
   0 -14   7      269.23      269.23     21.86 o 
   1 -14   7       18.77        3.53      8.73 o 
   2 -14   7      625.83      656.09     43.19 o 
  -8 -13   7       16.95        8.05      8.80 o 
  -7 -13   7      165.67      182.57     17.80 o 
  -6 -13   7      193.20      175.37     13.63 o 
  -5 -13   7       23.47       29.11      7.72 o 
  -4 -13   7       17.24       11.91      6.77 o 
  -3 -13   7      228.42      238.87     14.04 o 
  -2 -13   7      367.73      439.53     23.10 o 
  -1 -13   7       25.55       31.48     10.31 o 
   0 -13   7      272.28      240.57     20.46 o 
   1 -13   7       17.89       20.27      8.56 o 
   2 -13   7       12.25        3.82      8.39 o 
   3 -13   7      546.23      583.46     31.52 o 
  -9 -12   7        3.11       -7.36      7.36 o 
  -8 -12   7      373.14      415.11     19.25 o 
  -7 -12   7      478.04      523.03     41.42 o 
  -6 -12   7      108.76      100.57     11.06 o 
  -5 -12   7      251.09      264.91     16.77 o 
  -4 -12   7       30.30       33.47      7.39 o 
  -3 -12   7      215.22      216.98     12.98 o 
  -2 -12   7        0.44        9.11      8.32 o 
  -1 -12   7       79.30       56.65     11.53 o 
   0 -12   7       96.51      112.69     10.60 o 
   1 -12   7       11.80       11.07      7.60 o 
   2 -12   7      269.33      299.66     27.15 o 
   3 -12   7      216.07      265.82     21.27 o 
   4 -12   7       15.06       15.56      8.36 o 
  -9 -11   7      655.30      633.85     23.08 o 
  -8 -11   7       41.27       45.43     10.58 o 
  -7 -11   7      119.67      112.73     11.63 o 
  -6 -11   7     1093.15     1148.60     26.58 o 
  -5 -11   7       27.35       35.92      7.67 o 
  -4 -11   7        2.07        3.67      5.85 o 
  -3 -11   7      872.21      818.96     20.04 o 
  -2 -11   7      337.67      338.28     17.37 o 
  -1 -11   7        2.64       -4.39      7.15 o 
   0 -11   7     1218.12     1196.89     21.95 o 
   1 -11   7       16.02       10.12      6.17 o 
   2 -11   7        5.40        3.62      5.99 o 
   3 -11   7      132.13      179.93     13.52 o 
   4 -11   7        4.93        5.84      7.31 o 
   5 -11   7        7.80       23.87      8.15 o 
 -10 -10   7      201.73      193.19     15.63 o 
  -9 -10   7      156.41      154.23     13.96 o 
  -8 -10   7      161.94      146.05     19.58 o 
  -7 -10   7      184.29      200.66     13.76 o 
  -6 -10   7      531.53      571.71     18.95 o 
  -5 -10   7      113.45       99.58     13.74 o 
  -4 -10   7      602.02      635.92     26.39 o 
  -3 -10   7       32.52       28.35      6.31 o 
  -2 -10   7      680.58      683.65     17.24 o 
  -1 -10   7       66.25       42.26      6.05 o 
   0 -10   7      135.00      138.52      8.66 o 
   1 -10   7      207.04      229.81     11.22 o 
   2 -10   7        0.26        9.68      6.02 o 
   3 -10   7       67.41       75.27      8.80 o 
   4 -10   7        6.74       -4.34      9.76 o 
   5 -10   7       74.37       78.47      9.69 o 
   6 -10   7      558.10      599.13     32.86 o 
 -10  -9   7       91.58       69.94     24.09 o 
  -9  -9   7       35.50       36.27      7.86 o 
  -8  -9   7       49.16       40.53      9.07 o 
  -7  -9   7       39.46       24.22      8.12 o 
  -6  -9   7        7.98       25.84     12.62 o 
  -5  -9   7       73.97       75.81     11.24 o 
  -4  -9   7        2.32       12.14      5.65 o 
  -3  -9   7      706.48      625.91     16.27 o 
  -2  -9   7      101.49       98.15      6.28 o 
  -1  -9   7        1.88        4.07      3.68 o 
   0  -9   7     1673.22     1701.31     19.73 o 
   1  -9   7      282.33      276.50     11.01 o 
   2  -9   7       22.27       37.02      6.38 o 
   3  -9   7        3.82        5.43      5.80 o 
   4  -9   7      146.29      117.98      9.91 o 
   5  -9   7      465.60      502.74     17.03 o 
   6  -9   7      129.24      133.82     11.29 o 
 -10  -8   7     1068.62     1139.40     30.87 o 
  -9  -8   7      220.05      208.10     24.10 o 
  -8  -8   7        3.75       -0.82      7.67 o 
  -7  -8   7      296.60      355.63     27.88 o 
  -6  -8   7      405.38      403.24     40.61 o 
  -5  -8   7       38.76       42.91      7.28 o 
  -4  -8   7       52.05       71.48      8.55 o 
  -3  -8   7       11.56       26.59      5.60 o 
  -2  -8   7     1377.94     1218.73     14.77 o 
  -1  -8   7      611.66      622.72     10.62 o 
   0  -8   7     1702.27     1552.00     17.84 o 
   1  -8   7      265.98      243.98      9.91 o 
   2  -8   7      402.70      404.15     12.52 o 
   3  -8   7      521.82      426.46     13.52 o 
   4  -8   7       97.18       72.32     10.69 o 
   5  -8   7      191.71      178.86     11.36 o 
   6  -8   7      281.77      284.66     14.28 o 
   7  -8   7      519.73      497.07     17.50 o 
 -10  -7   7       77.37       52.90     10.63 o 
  -9  -7   7       19.02       21.68     10.00 o 
  -8  -7   7        2.74        0.83      6.88 o 
  -7  -7   7     1252.94     1208.74     26.69 o 
  -6  -7   7     1112.47     1120.08     24.19 o 
  -5  -7   7     1846.83     1764.62     29.55 o 
  -4  -7   7      843.08      759.24     17.54 o 
  -3  -7   7     3543.19     3522.76     36.09 o 
  -2  -7   7       49.06       59.11      6.08 o 
  -1  -7   7      568.66      455.78      8.56 o 
   0  -7   7      766.12      761.85     11.09 o 
   1  -7   7      812.28      755.35     11.02 o 
   2  -7   7     1955.97     2122.98     26.93 o 
   3  -7   7       92.41       92.97      7.46 o 
   4  -7   7      116.95      146.94      9.37 o 
   5  -7   7        5.80       -1.27      5.79 o 
   6  -7   7      905.86      955.09     20.84 o 
   7  -7   7      217.47      199.44     21.00 o 
 -10  -6   7        0.59       -0.12      8.21 o 
  -9  -6   7      124.52      101.18     18.17 o 
  -8  -6   7      117.99      117.49     13.55 o 
  -7  -6   7       44.46       40.09      8.18 o 
  -6  -6   7        4.15        0.95     10.32 o 
  -5  -6   7      285.35      321.52     20.42 o 
  -4  -6   7      636.57      583.18     15.05 o 
  -3  -6   7     1130.99     1065.04     16.12 o 
  -2  -6   7      368.81      439.80      7.65 o 
  -1  -6   7      345.97      398.44      9.14 o 
   0  -6   7        7.30       14.87      3.35 o 
   1  -6   7      181.70      222.80      8.25 o 
   2  -6   7      128.67      122.44     10.80 o 
   3  -6   7      157.97      153.68      8.26 o 
   4  -6   7      420.77      436.34     13.33 o 
   5  -6   7      129.29      148.69      9.38 o 
   6  -6   7      310.58      298.37     13.14 o 
   7  -6   7      369.34      361.73     15.20 o 
   8  -6   7      124.27      123.17     10.06 o 
 -10  -5   7       51.15       54.14     19.39 o 
  -9  -5   7      185.06      177.44     14.13 o 
  -8  -5   7       74.80       78.65     18.03 o 
  -7  -5   7      448.87      453.12     16.68 o 
  -6  -5   7      608.05      601.32     17.74 o 
  -5  -5   7     3139.18     3460.45     45.16 o 
  -4  -5   7     1316.72     1302.72     45.31 o 
  -3  -5   7     3368.59     3408.96     33.88 o 
  -2  -5   7     2810.51     2706.59     27.79 o 
  -1  -5   7      254.98      229.05      5.75 o 
   0  -5   7      135.91      131.60      4.67 o 
   1  -5   7     4837.17     5033.85     45.77 o 
   2  -5   7        2.59       11.71      4.90 o 
   3  -5   7      508.30      439.72     11.95 o 
   4  -5   7     1034.52      985.60     22.26 o 
   5  -5   7      528.81      609.01     14.79 o 
   6  -5   7      173.85      178.38     14.09 o 
   7  -5   7        0.51        4.25     10.00 o 
   8  -5   7       23.86       22.83      6.70 o 
 -10  -4   7       39.87       26.71      9.02 o 
  -9  -4   7       43.61       42.93      9.28 o 
  -8  -4   7        0.46       -2.40      6.16 o 
  -7  -4   7        7.57        4.81      6.13 o 
  -6  -4   7      934.49      930.57     40.52 o 
  -5  -4   7       46.21       60.16      7.28 o 
  -4  -4   7       13.55       21.38      3.26 o 
  -3  -4   7      354.20      323.05      8.51 o 
  -2  -4   7      508.40      497.85     10.23 o 
  -1  -4   7      237.04      225.33      8.30 o 
   0  -4   7     6922.13     7575.97     53.27 o 
   1  -4   7     2230.52     2264.81     24.18 o 
   2  -4   7      235.09      204.02      7.55 o 
   3  -4   7     2000.70     2093.24     25.40 o 
   4  -4   7     2204.38     2123.25     26.03 o 
   5  -4   7       61.94       55.87      8.71 o 
   6  -4   7      302.41      275.95     11.10 o 
   7  -4   7     2102.97     2296.82     30.62 o 
   8  -4   7       45.17       41.45     14.34 o 
   9  -4   7      378.72      373.83     20.32 o 
 -10  -3   7      179.14      204.13     21.24 o 
  -9  -3   7       81.95       95.24     11.22 o 
  -8  -3   7        8.75       12.73      6.72 o 
  -7  -3   7      915.30      852.28     21.91 o 
  -6  -3   7     1482.65     1396.65     19.25 o 
  -5  -3   7       41.94       43.06      3.90 o 
  -4  -3   7      294.69      310.58     11.70 o 
  -3  -3   7      170.90      197.79      8.41 o 
  -2  -3   7      221.91      247.84      5.29 o 
  -1  -3   7      123.34      170.48      4.84 o 
   0  -3   7     3717.37     3789.26     28.75 o 
   1  -3   7     1009.41     1091.74     14.30 o 
   2  -3   7      766.10      821.98     12.79 o 
   3  -3   7       83.07      126.90      6.41 o 
   4  -3   7      328.34      362.29     11.58 o 
   5  -3   7      727.18      727.19     21.16 o 
   6  -3   7       20.68       14.74      9.63 o 
   7  -3   7        2.96        4.14      5.05 o 
   8  -3   7       88.98       67.33     17.95 o 
   9  -3   7       38.18       15.31      8.57 o 
 -10  -2   7      440.64      403.13     19.42 o 
  -9  -2   7       45.92       31.38      8.63 o 
  -8  -2   7     1958.74     2022.40     36.79 o 
  -7  -2   7       62.99       70.76     14.34 o 
  -6  -2   7     4781.78     4744.93     45.99 o 
  -5  -2   7      144.80      137.69      5.44 o 
  -4  -2   7      264.29      250.94      9.63 o 
  -3  -2   7        2.24        2.49      1.84 o 
  -2  -2   7      375.06      301.66      5.87 o 
  -1  -2   7       13.40       12.40      2.33 o 
   0  -2   7      694.49      606.09      7.70 o 
   1  -2   7       90.86       32.55      3.51 o 
   2  -2   7     3378.03     4227.92     37.94 o 
   3  -2   7      516.09      491.08     16.49 o 
   4  -2   7     3440.81     3616.58     77.70 o 
   5  -2   7     3124.07     3221.89     42.79 o 
   6  -2   7      472.96      488.47     16.24 o 
   7  -2   7       67.97       50.89     19.85 o 
   8  -2   7       94.25       73.65     10.20 o 
   9  -2   7       46.94       30.79      9.20 o 
 -10  -1   7        7.03       -6.92      6.92 o 
  -9  -1   7      179.96      134.72     17.53 o 
  -8  -1   7       63.73       54.46     21.07 o 
  -7  -1   7     2159.69     2109.73     27.84 o 
  -6  -1   7     1789.46     1887.46     24.45 o 
  -5  -1   7      275.38      269.98     11.27 o 
  -4  -1   7     3112.53     2971.81     26.01 o 
  -3  -1   7      153.55      133.10      4.31 o 
  -2  -1   7      518.80      409.44      6.89 o 
  -1  -1   7        1.07       -1.53      2.19 o 
   0  -1   7      333.11      355.83      5.84 o 
   1  -1   7     6898.18     7852.73     76.10 o 
   2  -1   7      161.40      150.61      5.60 o 
   3  -1   7     2259.30     2393.82     26.12 o 
   4  -1   7      873.74      856.00     10.52 o 
   5  -1   7      171.14      219.46      6.25 o 
   6  -1   7       20.19       16.48      6.00 o 
   7  -1   7       72.19       54.28      9.99 o 
   8  -1   7     1090.27     1123.18     26.33 o 
   9  -1   7        0.67        5.31      7.26 o 
  10  -1   7      248.37      294.54     18.63 o 
 -10   0   7        0.64        6.26      7.52 o 
  -9   0   7      141.15      150.34     13.36 o 
  -8   0   7      777.98      683.14     17.12 o 
  -7   0   7     1081.88     1030.50     18.79 o 
  -6   0   7        3.32       -3.93      3.93 o 
  -5   0   7      194.45      134.25      7.07 o 
  -4   0   7     5091.29     5289.52     49.13 o 
  -3   0   7     1882.47     1987.71     16.89 o 
  -2   0   7      482.10      436.17      7.26 o 
  -1   0   7     1291.91     1230.13     12.38 o 
   0   0   7     2028.68     1988.55     16.78 o 
   1   0   7     3691.25     3651.32     27.26 o 
   2   0   7     4078.12     4063.99     30.02 o 
   3   0   7      897.82      942.77     10.36 o 
   4   0   7      210.30      165.73      4.93 o 
   5   0   7     1380.43     1210.50     16.34 o 
   6   0   7      783.73      839.02     20.45 o 
   7   0   7       28.88       27.08      6.87 o 
   8   0   7        4.31       14.13      6.73 o 
   9   0   7      284.81      271.00     16.16 o 
  10   0   7       14.13       31.18      8.93 o 
 -10   1   7       41.33       46.41     10.53 o 
  -9   1   7      286.87      296.60     17.96 o 
  -8   1   7        0.42        7.46      7.17 o 
  -7   1   7      666.23      635.42     15.43 o 
  -6   1   7     1182.77     1168.33     19.24 o 
  -5   1   7      384.67      323.66      9.82 o 
  -4   1   7      884.85      864.20     14.09 o 
  -3   1   7      124.54      102.26      4.73 o 
  -2   1   7      117.32      142.27      4.95 o 
  -1   1   7     4316.19     4341.02     34.48 o 
   0   1   7     3375.04     3434.41     26.21 o 
   1   1   7     9832.46     9991.01     67.30 o 
   2   1   7    11588.26    12308.80     81.90 o 
   3   1   7      612.66      631.79     11.72 o 
   4   1   7      239.14      234.12      7.00 o 
   5   1   7      262.11      194.56      6.84 o 
   6   1   7      289.25      276.53      8.70 o 
   7   1   7      321.37      359.95     19.30 o 
   8   1   7       43.26       29.97      7.36 o 
   9   1   7       56.35       77.72      9.86 o 
  10   1   7        1.69        3.65      7.31 o 
  -9   2   7        1.85        1.16      5.74 o 
  -8   2   7      689.35      694.89     17.53 o 
  -7   2   7      386.66      384.55     14.90 o 
  -6   2   7       71.51       82.21     11.10 o 
  -5   2   7       19.24       13.38      4.40 o 
  -4   2   7      415.04      384.51      9.95 o 
  -3   2   7     1637.90     1675.72     17.45 o 
  -2   2   7       28.97       26.79      3.52 o 
  -1   2   7      119.96      101.22      4.26 o 
   0   2   7     7031.31     7239.10     50.62 o 
   1   2   7     1421.48     1370.55     12.68 o 
   2   2   7     1435.14     1477.60     13.28 o 
   3   2   7       90.19       90.88      4.14 o 
   4   2   7     2834.77     2787.30     23.09 o 
   5   2   7      450.17      501.17      9.11 o 
   6   2   7     2006.01     1885.97     23.02 o 
   7   2   7      416.25      393.72     10.92 o 
   8   2   7       65.03       53.84      5.96 o 
   9   2   7      678.93      756.09     58.13 o 
  10   2   7       13.03       35.87      8.53 o 
  -9   3   7        4.49        2.23      6.01 o 
  -8   3   7      123.31      124.16      9.78 o 
  -7   3   7       51.50       53.58      7.09 o 
  -6   3   7       43.93       38.68      6.55 o 
  -5   3   7      515.95      543.75     13.16 o 
  -4   3   7      370.81      334.53     12.07 o 
  -3   3   7      778.30      728.68     11.16 o 
  -2   3   7     3788.65     3523.67     29.22 o 
  -1   3   7       69.33       72.66      5.96 o 
   0   3   7      336.28      334.09      6.19 o 
   1   3   7      470.08      468.21      8.86 o 
   2   3   7     1706.76     1780.57     19.32 o 
   3   3   7      441.39      367.84      8.03 o 
   4   3   7       96.99       94.80      3.97 o 
   5   3   7     1483.54     1503.47     18.64 o 
   6   3   7     1792.91     1818.63     22.65 o 
   7   3   7       39.03       31.61      5.17 o 
   8   3   7      617.77      580.48     14.00 o 
   9   3   7      136.24      113.02      8.32 o 
  10   3   7        2.12       11.54     12.37 o 
  -9   4   7      121.75      137.07     11.15 o 
  -8   4   7      364.78      390.05     19.85 o 
  -7   4   7      551.04      551.93     15.80 o 
  -6   4   7       19.17        8.14      5.19 o 
  -5   4   7       52.30       43.60      5.98 o 
  -4   4   7     3050.53     3116.96     33.87 o 
  -3   4   7        2.35        8.30      3.30 o 
  -2   4   7      515.88      495.78      9.05 o 
  -1   4   7      660.04      693.85      9.88 o 
   0   4   7     1239.69     1356.86     13.88 o 
   1   4   7       17.96       43.32      4.04 o 
   2   4   7       36.56       24.54      3.51 o 
   3   4   7      806.80      688.90     11.25 o 
   4   4   7      909.87      908.57     13.43 o 
   5   4   7     1323.42     1489.56     15.32 o 
   6   4   7       76.14       79.52      6.99 o 
   7   4   7      207.56      215.07     10.69 o 
   8   4   7       50.78       60.47      7.35 o 
   9   4   7        1.08       -3.85      6.97 o 
  10   4   7       26.68       17.28     11.69 o 
  -8   5   7       44.35       37.26      7.49 o 
  -7   5   7        6.24        9.77      5.94 o 
  -6   5   7      117.69      106.90      8.58 o 
  -5   5   7      591.80      642.47     17.26 o 
  -4   5   7      749.61      720.26     31.04 o 
  -3   5   7     2333.64     2337.03     29.36 o 
  -2   5   7     1687.66     1554.29     17.37 o 
  -1   5   7     4870.38     5272.54     40.85 o 
   0   5   7     1962.30     1874.33     17.77 o 
   1   5   7      862.46      884.12     13.60 o 
   2   5   7     1099.09     1059.35     14.82 o 
   3   5   7       44.22       33.74      4.01 o 
   4   5   7       29.37       32.72      4.17 o 
   5   5   7      577.51      528.07     13.20 o 
   6   5   7     1232.84     1241.58     23.87 o 
   7   5   7       17.02       22.92      6.47 o 
   8   5   7      752.19      702.89     22.94 o 
   9   5   7      350.46      353.43     33.71 o 
  10   5   7       28.86       24.07      8.53 o 
  -8   6   7      110.84       96.84     10.52 o 
  -7   6   7        0.99        2.17      5.23 o 
  -6   6   7        5.83       10.18      5.65 o 
  -5   6   7       94.02       93.45      8.01 o 
  -4   6   7        6.96        6.16      4.76 o 
  -3   6   7     1942.61     1931.64     24.72 o 
  -2   6   7       21.71       27.12      3.92 o 
  -1   6   7        3.06        3.25      2.43 o 
   0   6   7      870.07      866.81     10.18 o 
   1   6   7     3893.21     3690.69     36.40 o 
   2   6   7      857.95      981.68     14.86 o 
   3   6   7     2403.59     2439.34     26.64 o 
   4   6   7        9.57        8.59      3.49 o 
   5   6   7      265.90      220.50      8.15 o 
   6   6   7      677.45      721.69     13.30 o 
   7   6   7       10.08       17.02      6.15 o 
   8   6   7      107.52       93.42     14.87 o 
   9   6   7      232.48      227.83     13.26 o 
  10   6   7      149.03      193.04     15.07 o 
  -7   7   7        1.57        4.81      5.94 o 
  -6   7   7        8.62        5.89      5.77 o 
  -5   7   7     2231.16     2344.93     31.93 o 
  -4   7   7     1434.27     1474.76     24.41 o 
  -3   7   7      131.92      114.35      7.60 o 
  -2   7   7      151.54      145.60      7.65 o 
  -1   7   7        1.39       14.70      2.88 o 
   0   7   7      478.93      430.83      7.49 o 
   1   7   7     1528.83     1526.88     17.97 o 
   2   7   7      705.82      673.92     12.95 o 
   3   7   7        5.06       21.85      4.20 o 
   4   7   7      972.19      880.01     15.06 o 
   5   7   7       38.22       46.68      5.22 o 
   6   7   7      508.42      500.15     16.53 o 
   7   7   7     1171.37     1233.52     29.00 o 
   8   7   7        0.32        6.76      9.85 o 
   9   7   7        0.32        2.76      6.89 o 
  10   7   7       12.19       13.08     12.11 o 
  -7   8   7        4.40        9.59      6.73 o 
  -6   8   7        0.64        4.31      6.00 o 
  -5   8   7      118.34       95.37      8.83 o 
  -4   8   7      752.73      763.47     21.09 o 
  -3   8   7       28.64       22.08      5.09 o 
  -2   8   7      258.66      258.62     10.39 o 
  -1   8   7      107.99       95.11      5.70 o 
   0   8   7      174.80      155.98      8.12 o 
   1   8   7      365.08      343.63      6.65 o 
   2   8   7       86.79       96.72      5.78 o 
   3   8   7        0.31       -2.38      3.71 o 
   4   8   7        4.02        3.30      3.72 o 
   5   8   7      314.12      270.75      8.92 o 
   6   8   7     2048.72     2089.46     23.86 o 
   7   8   7        0.08        2.34      3.95 o 
   8   8   7      927.32      956.78     26.64 o 
   9   8   7      157.21      167.16     18.74 o 
  10   8   7      128.34      112.91     12.72 o 
  -6   9   7        6.92        6.16      6.77 o 
  -5   9   7      595.80      563.91     16.69 o 
  -4   9   7      726.79      755.79     19.64 o 
  -3   9   7     1238.00     1305.56     21.86 o 
  -2   9   7      273.60      227.15      9.73 o 
  -1   9   7        0.68        0.76      7.34 o 
   0   9   7      298.67      262.74      6.96 o 
   1   9   7      377.05      339.42      7.30 o 
   2   9   7     1500.42     1446.15     18.75 o 
   3   9   7      675.48      747.44     13.31 o 
   4   9   7      154.45      141.87      7.22 o 
   5   9   7        1.07        0.45      3.92 o 
   6   9   7      543.99      545.15     12.34 o 
   7   9   7        0.25       -4.17      4.17 o 
   8   9   7        2.35       -1.03     10.34 o 
   9   9   7        4.39       11.91      8.95 o 
  10   9   7      103.75       98.98     13.03 o 
  -5  10   7      945.10      988.64     21.98 o 
  -4  10   7       20.36       34.22      7.82 o 
  -3  10   7       65.14       75.71      8.55 o 
  -2  10   7      122.26      100.73      7.66 o 
  -1  10   7     2431.91     2543.75     30.40 o 
   0  10   7       29.94       22.05      5.19 o 
   1  10   7      915.42      884.39     15.14 o 
   2  10   7      228.84      242.53      9.12 o 
   3  10   7      534.68      517.19     12.03 o 
   4  10   7      267.68      263.68      9.58 o 
   5  10   7      386.59      354.95     10.88 o 
   6  10   7      209.78      186.91      8.97 o 
   7  10   7        0.05        4.66      7.39 o 
   8  10   7       30.69       33.86      9.77 o 
   9  10   7      132.12      111.05     12.96 o 
  10  10   7       45.96       61.97     11.81 o 
  -5  11   7       18.83       23.60      6.92 o 
  -4  11   7      389.96      413.21     21.66 o 
  -3  11   7        6.24        5.14      5.64 o 
  -2  11   7      145.61      113.29      8.39 o 
  -1  11   7        5.15        3.06      6.81 o 
   0  11   7       97.73      109.43     10.85 o 
   1  11   7      220.15      229.42      9.61 o 
   2  11   7      229.22      261.24     10.02 o 
   3  11   7       96.51       99.12      7.20 o 
   4  11   7     1747.42     1860.02     30.80 o 
   5  11   7      228.53      249.88     10.38 o 
   6  11   7      490.07      512.87     23.88 o 
   7  11   7      314.72      336.53     18.56 o 
   8  11   7       46.17       47.93     10.41 o 
   9  11   7       77.90       58.18     16.38 o 
  -4  12   7        0.20       -8.54      8.54 o 
  -3  12   7        2.49        3.19      8.40 o 
  -2  12   7      201.81      169.11     14.00 o 
  -1  12   7      101.90      100.57     11.37 o 
   0  12   7       67.57       79.76     10.24 o 
   1  12   7      288.16      279.31     11.82 o 
   2  12   7      718.18      665.58     14.63 o 
   3  12   7      347.03      296.67     11.33 o 
   4  12   7      296.22      268.67     10.99 o 
   5  12   7      541.66      580.74     14.28 o 
   6  12   7       29.99       29.50      7.11 o 
   7  12   7      538.41      542.76     22.54 o 
   8  12   7      114.34       91.71     12.99 o 
   9  12   7       61.62       43.71     17.83 o 
  -3  13   7       16.86       18.84     13.66 o 
  -2  13   7      351.35      374.36     26.17 o 
  -1  13   7       79.22       92.17     11.68 o 
   0  13   7      541.19      516.99     20.20 o 
   1  13   7        3.29        3.09      7.50 o 
   2  13   7      116.92       94.67      7.80 o 
   3  13   7        5.37       12.56      6.07 o 
   4  13   7      222.06      214.02     10.34 o 
   5  13   7      272.27      227.18     13.11 o 
   6  13   7        1.26       12.58      8.18 o 
   7  13   7       17.66       12.99      8.93 o 
   8  13   7      129.53      114.94     22.76 o 
  -2  14   7        0.05        9.72      9.56 o 
  -1  14   7       41.22       42.74     10.50 o 
   0  14   7       45.17       56.75     10.77 o 
   1  14   7        8.44       -0.13      8.08 o 
   2  14   7      107.48       89.96     13.24 o 
   3  14   7        2.03        1.53      6.00 o 
   4  14   7       13.23       13.53      8.37 o 
   5  14   7      250.44      240.31     20.02 o 
   6  14   7      250.53      241.50     17.89 o 
   7  14   7       56.42       39.02     13.79 o 
   8  14   7        9.44       -7.01      9.50 o 
   0  15   7      551.01      653.28     42.70 o 
   1  15   7      526.64      566.16     43.65 o 
   2  15   7       85.84       68.52     11.44 o 
   3  15   7       11.23       11.25      8.70 o 
   4  15   7      120.97      128.05     13.48 o 
   5  15   7      247.35      288.36     19.38 o 
   6  15   7      178.10      173.40     19.95 o 
   3  16   7      330.21      316.29     27.33 o 
   4  16   7       34.07       17.24      8.98 o 
  -6 -15   8      293.33      301.68     27.52 o 
  -5 -15   8       13.31       24.33     10.69 o 
  -4 -15   8       21.32       29.50     10.52 o 
  -3 -15   8        5.22        1.26      8.65 o 
  -2 -15   8      311.41      315.79     22.67 o 
  -1 -15   8      233.77      237.59     21.30 o 
   0 -15   8       35.46       45.20     12.70 o 
  -7 -14   8       38.12       50.16     10.24 o 
  -6 -14   8      114.70      119.33     12.66 o 
  -5 -14   8      605.84      607.34     21.19 o 
  -4 -14   8      531.17      494.00     25.15 o 
  -3 -14   8        0.38       -3.30      7.66 o 
  -2 -14   8        6.95        6.62      9.07 o 
  -1 -14   8        1.73       12.09      9.39 o 
   0 -14   8      147.67      148.30     17.90 o 
   1 -14   8        0.37        9.19     10.26 o 
  -8 -13   8       55.51       52.08     14.31 o 
  -7 -13   8      146.56      175.71     14.53 o 
  -6 -13   8      224.15      216.34     15.12 o 
  -5 -13   8      131.12       93.20     10.69 o 
  -4 -13   8      522.28      498.56     18.33 o 
  -3 -13   8        1.05       -4.93      8.09 o 
  -2 -13   8        0.02        3.70      8.14 o 
  -1 -13   8       19.39       15.59      9.35 o 
   0 -13   8       45.03       64.73     13.18 o 
   1 -13   8      328.83      308.24     23.64 o 
   2 -13   8       10.34       13.54      9.21 o 
   3 -13   8       65.96       68.96     10.06 o 
  -8 -12   8      112.35       93.59     11.76 o 
  -7 -12   8        3.15        9.56      7.25 o 
  -6 -12   8      324.04      313.40     19.33 o 
  -5 -12   8      124.84      136.28     11.74 o 
  -4 -12   8       13.57       10.58      6.34 o 
  -3 -12   8        0.10        8.61      6.26 o 
  -2 -12   8        0.02       -1.97      7.97 o 
  -1 -12   8       76.58       63.09     11.78 o 
   0 -12   8      149.08      136.38     15.87 o 
   1 -12   8       24.90       13.68      8.16 o 
   2 -12   8       67.72       75.79      9.46 o 
   3 -12   8        4.54       -0.01      7.81 o 
   4 -12   8       61.73       52.86      9.48 o 
  -9 -11   8      449.63      455.74     27.83 o 
  -8 -11   8      430.08      510.06     24.92 o 
  -7 -11   8      189.28      196.27     14.83 o 
  -6 -11   8       90.33       91.46     10.55 o 
  -5 -11   8     1039.04     1078.02     47.26 o 
  -4 -11   8       96.64       94.92     10.37 o 
  -3 -11   8       65.46       72.53      8.49 o 
  -2 -11   8     1285.52     1134.09     23.30 o 
  -1 -11   8       96.23      104.78     13.34 o 
   0 -11   8       54.28       34.08      7.71 o 
   1 -11   8        0.50       11.77      6.38 o 
   2 -11   8       22.97       16.93      6.86 o 
   3 -11   8        0.88        6.65      6.98 o 
   4 -11   8        3.41        3.07      7.27 o 
   5 -11   8       61.91       46.22      9.20 o 
  -9 -10   8      344.03      331.27     16.30 o 
  -8 -10   8       50.78       75.15     10.76 o 
  -7 -10   8      620.99      638.95     21.24 o 
  -6 -10   8       51.01       79.04      9.71 o 
  -5 -10   8       21.47       26.57      7.04 o 
  -4 -10   8        0.32       -5.21      5.21 o 
  -3 -10   8      375.36      316.94     13.41 o 
  -2 -10   8      632.71      590.35     16.25 o 
  -1 -10   8       28.47       36.63      9.71 o 
   0 -10   8       41.51       28.47      6.12 o 
   1 -10   8      218.79      200.71     10.79 o 
   2 -10   8      378.65      333.90     13.66 o 
   3 -10   8      372.75      367.71     14.86 o 
   4 -10   8       34.59       32.87      8.11 o 
   5 -10   8       55.87       42.02      8.73 o 
 -10  -9   8       75.97       59.99     20.96 o 
  -9  -9   8        0.36       -5.99     13.12 o 
  -8  -9   8      583.02      602.40     28.93 o 
  -7  -9   8        1.96        4.63      6.57 o 
  -6  -9   8       37.30       34.57      8.28 o 
  -5  -9   8      273.07      251.84     16.87 o 
  -4  -9   8       24.80       20.24      6.04 o 
  -3  -9   8       73.59       50.40      6.94 o 
  -2  -9   8      321.58      332.19     12.24 o 
  -1  -9   8      219.70      232.14      8.38 o 
   0  -9   8     1359.43     1202.31     19.86 o 
   1  -9   8       88.49       68.48      7.11 o 
   2  -9   8      769.36      755.40     17.36 o 
   3  -9   8      190.32      204.15     11.35 o 
   4  -9   8       20.48       14.22      6.62 o 
   5  -9   8      474.10      488.74     17.54 o 
   6  -9   8      143.43      145.13     11.86 o 
 -10  -8   8       14.34       19.67      7.95 o 
  -9  -8   8       18.42       12.07      8.05 o 
  -8  -8   8      206.72      211.90     14.98 o 
  -7  -8   8      223.90      217.07     14.69 o 
  -6  -8   8     2390.50     2386.74     88.10 o 
  -5  -8   8     1416.18     1481.98     27.63 o 
  -4  -8   8     1520.31     1436.97     25.79 o 
  -3  -8   8      652.59      562.65     25.24 o 
  -2  -8   8     1062.01      921.74     21.12 o 
  -1  -8   8       58.88       64.52      4.98 o 
   0  -8   8        0.51       -2.34      3.32 o 
   1  -8   8     1698.10     1767.04     24.47 o 
   2  -8   8      740.52      687.77     15.85 o 
   3  -8   8       92.66      134.61      9.04 o 
   4  -8   8      201.98      175.52     16.97 o 
   5  -8   8      389.28      351.79     14.57 o 
   6  -8   8      289.55      295.30     14.49 o 
   7  -8   8      370.83      369.44     15.97 o 
 -10  -7   8        4.10       -7.60      7.60 o 
  -9  -7   8      142.84      181.94     15.13 o 
  -8  -7   8       59.37       81.08     23.64 o 
  -7  -7   8        0.01        9.82      5.63 o 
  -6  -7   8       13.15       15.94      6.42 o 
  -5  -7   8        6.18        2.16      6.13 o 
  -4  -7   8      184.00      165.70     10.04 o 
  -3  -7   8        3.26        3.70      4.47 o 
  -2  -7   8      189.51      169.00      6.63 o 
  -1  -7   8        0.12        3.05      2.91 o 
   0  -7   8      702.21      773.30     11.30 o 
   1  -7   8      859.57      845.37     19.49 o 
   2  -7   8        1.70        8.31      5.87 o 
   3  -7   8       95.61       95.86      9.32 o 
   4  -7   8      129.89      113.52      8.66 o 
   5  -7   8        0.21       -1.65      5.96 o 
   6  -7   8      164.08      144.87     10.56 o 
   7  -7   8       29.60       35.15      7.62 o 
 -10  -6   8       37.21       48.35     10.36 o 
  -9  -6   8      100.68       96.58     13.05 o 
  -8  -6   8        1.82        8.87      8.53 o 
  -7  -6   8      302.31      250.84     14.68 o 
  -6  -6   8     1448.45     1335.38     27.00 o 
  -5  -6   8       47.27       28.66     10.35 o 
  -4  -6   8      102.98      118.77      8.55 o 
  -3  -6   8      561.28      579.35     21.73 o 
  -2  -6   8      104.99       68.99      5.34 o 
  -1  -6   8     2454.04     2435.75     22.32 o 
   0  -6   8     2411.99     2307.72     21.35 o 
   1  -6   8     1296.69     1360.16     19.53 o 
   2  -6   8      342.09      313.42     10.29 o 
   3  -6   8       86.09       98.09      7.49 o 
   4  -6   8     3367.90     3564.32     39.78 o 
   5  -6   8     1528.06     1546.07     24.65 o 
   6  -6   8       52.82       49.58      7.32 o 
   7  -6   8       10.71        8.58      6.68 o 
   8  -6   8      248.38      268.15     13.62 o 
 -10  -5   8        8.04       -2.54      7.45 o 
  -9  -5   8       53.00       53.25      9.78 o 
  -8  -5   8       28.44       32.70      8.34 o 
  -7  -5   8      417.82      396.80     16.25 o 
  -6  -5   8      302.85      274.67     13.40 o 
  -5  -5   8     2468.72     2387.25     36.75 o 
  -4  -5   8      694.66      682.32     16.16 o 
  -3  -5   8     5725.42     5796.43     52.18 o 
  -2  -5   8       84.73      100.38      7.71 o 
  -1  -5   8       12.03        5.64      4.32 o 
   0  -5   8       45.04       42.60      4.75 o 
   1  -5   8     2771.59     3035.21     31.43 o 
   2  -5   8       13.68       22.51      5.01 o 
   3  -5   8        0.64        4.43      4.20 o 
   4  -5   8      296.06      253.60     10.42 o 
   5  -5   8      318.87      258.91     11.07 o 
   6  -5   8       28.27       20.83      6.14 o 
   7  -5   8        7.80       12.72      7.28 o 
   8  -5   8       98.43      107.89     10.43 o 
 -10  -4   8       95.47       65.59     10.77 o 
  -9  -4   8     1164.98     1160.03     39.52 o 
  -8  -4   8      289.46      291.61     16.75 o 
  -7  -4   8       68.64       73.05      9.26 o 
  -6  -4   8      121.16      121.96     10.17 o 
  -5  -4   8      109.81       97.43      8.67 o 
  -4  -4   8      328.84      341.36     25.27 o 
  -3  -4   8      107.26       83.07      5.47 o 
  -2  -4   8       89.55      172.02      5.20 o 
  -1  -4   8     1526.22     1551.34     15.38 o 
   0  -4   8      450.43      496.57      7.70 o 
   1  -4   8     1737.10     1918.02     22.00 o 
   2  -4   8     4877.39     4935.43     45.57 o 
   3  -4   8        1.09        1.57      3.75 o 
   4  -4   8      152.99      235.37      9.89 o 
   5  -4   8      505.05      470.22     12.83 o 
   6  -4   8     2288.96     2229.18     29.41 o 
   7  -4   8       66.37       80.46      7.90 o 
   8  -4   8       26.61       36.97      6.97 o 
   9  -4   8      426.94      387.97     21.41 o 
 -10  -3   8       12.65       21.39      8.80 o 
  -9  -3   8      115.05      106.96     12.28 o 
  -8  -3   8       54.88       50.17      8.74 o 
  -7  -3   8      811.88      751.71     21.01 o 
  -6  -3   8       33.45       32.06      8.11 o 
  -5  -3   8        2.01        1.47      2.46 o 
  -4  -3   8      713.77      724.67      9.16 o 
  -3  -3   8      991.38      922.98     11.00 o 
  -2  -3   8     1658.37     1742.78     16.46 o 
  -1  -3   8        3.23        9.54      2.36 o 
   0  -3   8      701.81      823.69      9.73 o 
   1  -3   8     4232.67     4696.53     64.05 o 
   2  -3   8     2172.93     2154.52     23.74 o 
   3  -3   8     2165.96     2164.06     24.77 o 
   4  -3   8     1825.07     1679.56     27.09 o 
   5  -3   8      391.69      404.47     11.39 o 
   6  -3   8      284.47      284.67     10.70 o 
   7  -3   8      342.18      319.77     14.69 o 
   8  -3   8      519.23      517.89     21.01 o 
   9  -3   8      110.60      116.70     13.00 o 
 -10  -2   8        0.80       -4.04      7.39 o 
  -9  -2   8        0.54        6.75      7.45 o 
  -8  -2   8     1179.01     1229.84     34.03 o 
  -7  -2   8     1215.62     1230.22     26.84 o 
  -6  -2   8       70.39       49.37      7.99 o 
  -5  -2   8      136.04      130.62      6.25 o 
  -4  -2   8     1845.08     1862.85     16.85 o 
  -3  -2   8      227.93      236.30      5.80 o 
  -2  -2   8     1995.37     2268.11     19.97 o 
  -1  -2   8      423.77      380.34      7.47 o 
   0  -2   8     3127.32     3134.65     24.84 o 
   1  -2   8      834.89      676.92     11.07 o 
   2  -2   8     1518.02     1534.46     18.35 o 
   3  -2   8      332.45      311.05      8.42 o 
   4  -2   8     1636.45     1563.60     19.96 o 
   5  -2   8       72.83       67.16      5.82 o 
   6  -2   8      301.78      280.96     14.49 o 
   7  -2   8      187.32      161.15     12.15 o 
   8  -2   8       39.93       34.38      8.44 o 
   9  -2   8      253.09      258.30     36.57 o 
 -10  -1   8        0.68       -3.77      6.57 o 
  -9  -1   8      198.80      175.93     14.28 o 
  -8  -1   8      256.73      237.44     15.16 o 
  -7  -1   8      845.07      713.55     15.45 o 
  -6  -1   8     1885.32     1894.13     53.40 o 
  -5  -1   8       27.00       23.66      5.01 o 
  -4  -1   8     1886.57     1974.19     22.33 o 
  -3  -1   8       12.91       22.92      3.48 o 
  -2  -1   8       34.83       13.78      2.60 o 
  -1  -1   8     1556.57     1738.61     16.04 o 
   0  -1   8      111.94      161.07      4.65 o 
   1  -1   8      977.55      978.57     11.94 o 
   2  -1   8      101.56      126.55      5.40 o 
   3  -1   8     2822.10     2806.88     27.93 o 
   4  -1   8       25.90       22.85      4.17 o 
   5  -1   8      679.14      676.38     10.26 o 
   6  -1   8      247.25      227.03     13.42 o 
   7  -1   8       63.48       52.39      8.11 o 
   8  -1   8        0.23       -2.92      6.47 o 
   9  -1   8      187.67      182.98     20.88 o 
  10  -1   8      269.06      252.42     17.59 o 
 -10   0   8        8.87       -0.38      8.72 o 
  -9   0   8       14.17       11.33      8.87 o 
  -8   0   8     1452.75     1472.64     31.34 o 
  -7   0   8       35.21       43.20      7.64 o 
  -6   0   8      437.39      444.84     11.97 o 
  -5   0   8     2159.65     2098.08     25.33 o 
  -4   0   8       91.32       84.55      4.72 o 
  -3   0   8     1099.20     1221.95     13.96 o 
  -2   0   8     1347.06     1192.62     13.07 o 
  -1   0   8      755.20      685.99      9.04 o 
   0   0   8     2186.16     2287.68     19.25 o 
   2   0   8       34.20       29.81      2.50 o 
   3   0   8     7242.10     7500.25     52.78 o 
   4   0   8      564.16      521.42      8.04 o 
   5   0   8       27.59       31.63      3.23 o 
   6   0   8      302.50      319.45      9.66 o 
   7   0   8      901.84      875.15     37.52 o 
   8   0   8      125.34      147.77     14.57 o 
   9   0   8      206.72      195.54     15.95 o 
  10   0   8       36.75       34.66      9.19 o 
  -9   1   8      100.36      120.32     12.92 o 
  -8   1   8      143.58      127.72     12.05 o 
  -7   1   8      181.85      175.00      9.93 o 
  -6   1   8      321.37      306.94     10.73 o 
  -5   1   8      782.18      780.59     26.60 o 
  -4   1   8      964.53      978.42     15.29 o 
  -3   1   8      547.54      534.57      9.12 o 
  -2   1   8      173.02      182.66      5.53 o 
  -1   1   8     7978.75     8355.50     58.63 o 
   0   1   8      407.84      391.41      7.65 o 
   1   1   8     2285.93     1936.75     16.83 o 
   2   1   8      523.04      674.00      8.31 o 
   3   1   8       54.17       20.05      2.78 o 
   4   1   8     1641.04     1762.16     15.43 o 
   5   1   8        6.17       12.03      2.79 o 
   6   1   8        3.01       -0.33      5.49 o 
   7   1   8        5.59       14.75      6.26 o 
   8   1   8      122.12      126.38     10.85 o 
   9   1   8       83.44      103.84     11.85 o 
  10   1   8        5.70        7.94      8.35 o 
  -9   2   8        2.94        3.26      8.05 o 
  -8   2   8       90.76       71.42     10.83 o 
  -7   2   8      146.85      147.69      9.56 o 
  -6   2   8      530.40      461.80     19.78 o 
  -5   2   8     1872.85     1897.86     24.83 o 
  -4   2   8       55.68       59.35      5.39 o 
  -3   2   8        0.53       11.81      3.05 o 
  -2   2   8     2969.36     3002.93     25.79 o 
  -1   2   8     6238.63     6859.91     49.54 o 
   0   2   8    10367.66    11027.73     75.14 o 
   1   2   8      183.48      175.24      4.83 o 
   2   2   8      107.57      109.02      3.65 o 
   3   2   8      275.51      333.12      5.98 o 
   4   2   8     1001.84     1015.03     11.62 o 
   5   2   8      651.99      675.92     11.90 o 
   6   2   8       14.77       17.62      3.76 o 
   7   2   8       59.57       87.13      6.37 o 
   8   2   8        4.17        8.25      5.33 o 
   9   2   8       51.79       45.74      8.05 o 
  10   2   8      347.60      360.87     25.83 o 
  -9   3   8       10.87       13.74      6.35 o 
  -8   3   8      130.46      128.05     10.14 o 
  -7   3   8        0.61       -2.28      6.21 o 
  -6   3   8       35.75       19.27      5.42 o 
  -5   3   8     2279.73     2258.17     28.44 o 
  -4   3   8     1453.24     1447.43     20.44 o 
  -3   3   8      442.21      433.05      9.00 o 
  -2   3   8      646.90      671.00     10.29 o 
  -1   3   8      305.20      277.45      6.55 o 
   0   3   8     2152.30     2320.56     20.30 o 
   1   3   8      632.60      816.81     12.32 o 
   2   3   8     3585.72     3879.68     35.73 o 
   3   3   8     4581.39     4716.16     42.29 o 
   4   3   8       21.79       20.97      2.78 o 
   5   3   8        5.67        5.00      2.57 o 
   6   3   8     2530.15     2453.40     27.56 o 
   7   3   8      310.92      260.57      9.62 o 
   8   3   8      533.77      510.05     13.41 o 
   9   3   8       60.05       56.91     14.79 o 
  10   3   8       58.27       53.33     15.12 o 
  -8   4   8      920.57      927.86     21.22 o 
  -7   4   8       26.84       28.82      6.69 o 
  -6   4   8        0.77        6.29      5.25 o 
  -5   4   8      409.89      336.59     19.72 o 
  -4   4   8      515.52      546.18     12.91 o 
  -3   4   8     5263.37     5249.31     66.01 o 
  -2   4   8     2052.08     2087.06     20.85 o 
  -1   4   8       27.90       32.67      4.84 o 
   0   4   8     2289.68     2343.52     26.65 o 
   1   4   8      901.27      944.66     13.85 o 
   2   4   8       67.07       66.49      4.65 o 
   3   4   8      233.51      220.26     11.64 o 
   4   4   8        2.82        0.93      4.52 o 
   5   4   8     1783.99     1723.33     17.07 o 
   6   4   8     1066.30      963.90     15.39 o 
   7   4   8       51.66       64.48      6.04 o 
   8   4   8       35.20       38.21      7.44 o 
   9   4   8        9.61       15.41      6.68 o 
  10   4   8       21.16       32.08     12.83 o 
  -8   5   8      118.15      104.98     10.04 o 
  -7   5   8       45.37       42.14      7.44 o 
  -6   5   8      133.82      129.60      9.44 o 
  -5   5   8     1280.54     1328.66     23.00 o 
  -4   5   8      469.85      428.01     13.22 o 
  -3   5   8      320.24      236.73      9.01 o 
  -2   5   8      268.47      248.01      7.45 o 
  -1   5   8      173.44      192.97      6.38 o 
   0   5   8        0.43        3.97      2.57 o 
   1   5   8     1835.07     2079.84     23.72 o 
   2   5   8      787.92      661.47     11.90 o 
   3   5   8      179.45      153.36      6.69 o 
   4   5   8        1.00        6.88      3.50 o 
   5   5   8     2356.96     2343.62     26.43 o 
   6   5   8       27.08       49.09     11.26 o 
   7   5   8       14.50        6.63      6.15 o 
   8   5   8       84.17       87.67      9.39 o 
   9   5   8        1.76       13.13      6.75 o 
  -8   6   8      139.29      138.01     11.03 o 
  -7   6   8      539.52      568.27     17.20 o 
  -6   6   8      175.68      183.74     11.96 o 
  -5   6   8       51.84       50.41      6.84 o 
  -4   6   8     1143.74     1092.34     25.91 o 
  -3   6   8     1372.20     1391.88     20.64 o 
  -2   6   8       86.07       93.65      9.17 o 
  -1   6   8       38.40       30.06      3.16 o 
   0   6   8      382.70      456.83      8.43 o 
   1   6   8      387.45      367.93     14.65 o 
   2   6   8       70.39       82.40      5.60 o 
   3   6   8     2135.80     2267.47     56.89 o 
   4   6   8      419.80      365.37      9.64 o 
   5   6   8      158.19      155.59      7.58 o 
   6   6   8      201.48      174.02      8.00 o 
   7   6   8      522.62      483.37     29.56 o 
   8   6   8      275.25      280.15     14.40 o 
   9   6   8      254.76      267.19     15.62 o 
  10   6   8       44.65       33.02     13.86 o 
  -7   7   8      137.96      135.63     10.67 o 
  -6   7   8      101.05       84.10      9.24 o 
  -5   7   8       11.86       13.88      5.83 o 
  -4   7   8      152.50      163.67     11.92 o 
  -3   7   8      209.04      193.69      9.29 o 
  -2   7   8     1994.95     1868.72     24.51 o 
  -1   7   8     5520.78     5608.10     39.92 o 
   0   7   8      345.83      330.50      6.80 o 
   1   7   8      117.40      110.60      8.35 o 
   2   7   8      224.57      210.88     11.15 o 
   3   7   8      174.12      150.88      7.93 o 
   4   7   8       16.82       11.78      4.64 o 
   5   7   8      768.33      765.02     14.54 o 
   6   7   8       14.47       11.45      4.46 o 
   7   7   8        1.09       -1.03     10.41 o 
   8   7   8      575.34      583.09     19.06 o 
   9   7   8       43.54       34.72      8.82 o 
  10   7   8      257.91      237.91     39.38 o 
  -7   8   8       18.04       14.68      6.79 o 
  -6   8   8      940.66      939.31     21.49 o 
  -5   8   8      240.71      256.53     12.66 o 
  -4   8   8      256.74      284.13     12.31 o 
  -3   8   8       79.67       69.02      8.03 o 
  -2   8   8       23.06       32.38      5.25 o 
  -1   8   8       23.46       29.06      3.54 o 
   0   8   8      594.19      556.01      9.04 o 
   1   8   8      629.14      583.00     11.45 o 
   2   8   8      267.10      289.46      8.85 o 
   3   8   8        0.09        7.63      3.89 o 
   4   8   8      822.52      771.63     15.00 o 
   5   8   8     2412.87     2347.77     28.62 o 
   6   8   8      381.06      389.35     11.64 o 
   7   8   8       59.44       46.24      5.46 o 
   8   8   8       45.65       57.78      7.69 o 
   9   8   8        5.35        5.51      7.58 o 
  10   8   8      148.69      152.05     14.74 o 
  -6   9   8      128.10      121.06     16.06 o 
  -5   9   8       21.60       27.97      6.76 o 
  -4   9   8        2.16        8.72      5.57 o 
  -3   9   8      107.27      101.96      8.21 o 
  -2   9   8      225.78      222.20      9.83 o 
  -1   9   8       28.42       35.02      4.93 o 
   0   9   8      325.62      285.76      7.23 o 
   1   9   8      256.43      261.58      9.00 o 
   2   9   8      835.09      846.78     14.40 o 
   3   9   8     1751.79     1674.99     20.92 o 
   4   9   8      381.97      402.23     12.99 o 
   5   9   8      147.30      160.38      7.98 o 
   6   9   8        8.20        5.54      4.39 o 
   7   9   8       54.70       63.55      6.14 o 
   8   9   8      412.00      424.11     26.39 o 
   9   9   8       25.81       32.65      9.07 o 
  10   9   8       81.85       79.89     12.07 o 
  -5  10   8      246.26      249.65     13.46 o 
  -4  10   8      888.16      945.56     20.54 o 
  -3  10   8       40.68       51.64      7.09 o 
  -2  10   8      126.62      130.39      8.55 o 
  -1  10   8      585.22      557.31     18.51 o 
   0  10   8      900.57      839.69     16.70 o 
   1  10   8     2354.55     2441.35     27.00 o 
   2  10   8      483.40      454.30     12.60 o 
   3  10   8      116.15      111.35      7.07 o 
   4  10   8     2582.18     2691.86     32.27 o 
   5  10   8       86.08       79.54      6.61 o 
   6  10   8      170.11      165.21     10.26 o 
   7  10   8      232.46      196.28     10.92 o 
   8  10   8      183.86      176.15     16.11 o 
   9  10   8      112.80      135.79     14.10 o 
  10  10   8       85.80       74.53     21.34 o 
  -4  11   8       41.93       44.79      7.71 o 
  -3  11   8      291.47      303.34     19.90 o 
  -2  11   8        1.02       13.88      8.19 o 
  -1  11   8      246.87      252.60     15.24 o 
   0  11   8      565.45      539.07     18.38 o 
   1  11   8       12.44       16.38      5.03 o 
   2  11   8      224.68      250.65     10.04 o 
   3  11   8     1191.25     1091.14     26.80 o 
   4  11   8      548.35      519.85     13.23 o 
   5  11   8       75.37       74.87      7.14 o 
   6  11   8      173.81      151.76      8.83 o 
   7  11   8        1.72       -5.57      5.57 o 
   8  11   8      257.35      292.19     19.07 o 
   9  11   8       97.23       83.61     12.60 o 
  -4  12   8        4.06       20.90      9.82 o 
  -3  12   8      209.48      197.49     28.93 o 
  -2  12   8        5.54        6.96     10.76 o 
  -1  12   8        7.91        1.95      8.04 o 
   0  12   8      385.15      378.04     22.38 o 
   1  12   8     1194.36     1212.74     21.98 o 
   2  12   8       24.63       20.22      5.60 o 
   3  12   8        8.33       10.86      6.61 o 
   4  12   8      410.30      382.96     12.47 o 
   5  12   8       21.29       12.39      5.99 o 
   6  12   8      179.49      199.69     12.28 o 
   7  12   8      160.76      160.32     23.67 o 
   8  12   8     1252.45     1319.16     34.61 o 
   9  12   8       78.36       89.42     12.98 o 
  -3  13   8       32.65       41.83     11.19 o 
  -2  13   8      510.96      524.55     34.35 o 
  -1  13   8      207.47      207.51     15.57 o 
   0  13   8      196.07      167.37     13.79 o 
   1  13   8        8.63       14.83      8.01 o 
   2  13   8      126.99      128.73      9.86 o 
   3  13   8      802.88      801.72     16.90 o 
   4  13   8      543.97      554.30     14.64 o 
   5  13   8        4.46        6.71      6.50 o 
   6  13   8       91.14      128.32     10.85 o 
   7  13   8        2.73       -7.39      9.90 o 
   8  13   8       94.19       82.91     12.39 o 
  -1  14   8       65.61       63.64     12.96 o 
   0  14   8        4.07        7.53      8.46 o 
   1  14   8        1.63       -3.18      7.63 o 
   2  14   8       59.90       66.44     10.80 o 
   3  14   8      780.40      820.20     17.98 o 
   4  14   8      317.96      355.36     14.26 o 
   5  14   8      104.15       83.48      9.90 o 
   6  14   8       45.48       32.83     10.30 o 
   7  14   8       13.59       10.47      9.11 o 
   0  15   8       36.89       36.05     10.85 o 
   1  15   8        1.42        3.10      9.11 o 
   2  15   8        1.68       -8.29      8.29 o 
   3  15   8        8.88       23.08     10.12 o 
   4  15   8      184.06      165.37     12.51 o 
   5  15   8      603.29      597.40     24.09 o 
   6  15   8       32.17       32.03     10.09 o 
  -5 -15   9        5.29       21.02     10.96 o 
  -4 -15   9      180.05      200.12     19.86 o 
  -3 -15   9      363.36      319.02     22.61 o 
  -2 -15   9        0.40        3.55      9.22 o 
  -1 -15   9       96.78      111.40     16.16 o 
  -7 -14   9      281.37      271.11     17.95 o 
  -6 -14   9     1239.32     1322.39     31.50 o 
  -5 -14   9        2.07       20.70     10.03 o 
  -4 -14   9       57.49       34.97     10.89 o 
  -3 -14   9       46.47       50.75     12.31 o 
  -2 -14   9       54.39       41.20     11.38 o 
  -1 -14   9       36.46       14.85     10.08 o 
   0 -14   9       69.22       53.57     13.03 o 
   1 -14   9      237.69      237.67     22.43 o 
  -7 -13   9       12.78        8.56      8.29 o 
  -6 -13   9      127.53      165.36     13.87 o 
  -5 -13   9       60.64       55.10     11.52 o 
  -4 -13   9       21.47       16.16      9.05 o 
  -3 -13   9       99.05      100.20     14.39 o 
  -2 -13   9       28.14       38.53     11.06 o 
  -1 -13   9      105.24      126.66     15.71 o 
   0 -13   9       10.91       15.72      9.82 o 
   1 -13   9       45.74       43.34     13.52 o 
   2 -13   9        1.23        8.79     11.29 o 
  -8 -12   9      110.03      101.60     12.23 o 
  -7 -12   9      485.80      443.15     19.40 o 
  -6 -12   9       62.75       60.39      9.77 o 
  -5 -12   9      214.74      213.64     37.23 o 
  -4 -12   9      159.76      145.20     22.17 o 
  -3 -12   9       16.48       19.65      9.28 o 
  -2 -12   9        0.68       14.32      8.94 o 
  -1 -12   9        0.07       -7.57      8.13 o 
   0 -12   9        1.17       -0.85      8.42 o 
   1 -12   9        7.14       11.26      8.01 o 
   2 -12   9        3.22        6.72      7.34 o 
   3 -12   9       32.65       33.49      8.68 o 
  -9 -11   9        1.40        1.90      8.65 o 
  -8 -11   9      683.01      727.65     24.44 o 
  -7 -11   9      656.66      627.78     21.85 o 
  -6 -11   9      928.86     1000.86     66.60 o 
  -5 -11   9       37.61       25.18      7.43 o 
  -4 -11   9      236.19      230.22     13.39 o 
  -3 -11   9      675.92      700.94     29.59 o 
  -2 -11   9       99.75       78.15     12.67 o 
  -1 -11   9      577.79      556.26     24.69 o 
   0 -11   9        4.75       -6.06      6.06 o 
   1 -11   9      173.34      168.40     10.90 o 
   2 -11   9       56.92       37.26      9.88 o 
   3 -11   9        0.44       -5.90      6.60 o 
   4 -11   9      142.78      159.57     12.18 o 
  -9 -10   9      970.86     1059.37     30.02 o 
  -8 -10   9      336.02      369.13     18.87 o 
  -7 -10   9       62.23       65.24     10.38 o 
  -6 -10   9       55.02       41.03      8.50 o 
  -5 -10   9        3.60       -5.98      5.98 o 
  -4 -10   9       29.58       21.28      6.71 o 
  -3 -10   9       32.85       26.70      6.48 o 
  -2 -10   9      144.64      118.38      9.63 o 
  -1 -10   9      100.75       77.99     11.76 o 
   0 -10   9      125.20      116.25     14.64 o 
   1 -10   9      163.08      168.93     10.42 o 
   2 -10   9      956.84      945.11     20.43 o 
   3 -10   9        7.24       13.25      7.01 o 
   4 -10   9      548.46      548.04     19.56 o 
   5 -10   9      345.42      347.75     29.11 o 
  -9  -9   9       51.46       36.40      9.64 o 
  -8  -9   9      177.08      159.16     16.16 o 
  -7  -9   9      327.57      306.03     16.24 o 
  -6  -9   9        8.17        1.96      8.19 o 
  -5  -9   9      528.97      477.76     16.65 o 
  -4  -9   9      175.77      135.37     10.27 o 
  -3  -9   9      397.78      344.07     13.13 o 
  -2  -9   9      183.80      183.51     10.41 o 
  -1  -9   9       40.13       40.75      5.82 o 
   0  -9   9     2215.75     2328.79     32.84 o 
   1  -9   9      828.21      752.68     16.74 o 
   2  -9   9       49.96       49.33      8.08 o 
   3  -9   9       24.91       24.43      8.08 o 
   4  -9   9       12.89       11.21      6.93 o 
   5  -9   9      129.77      150.70     21.41 o 
   6  -9   9      119.09      127.54     12.90 o 
 -10  -8   9       38.54       58.97     10.23 o 
  -9  -8   9      838.25      905.97     27.11 o 
  -8  -8   9      783.80      744.43     48.09 o 
  -7  -8   9        1.06       -4.06      5.65 o 
  -6  -8   9        0.11        2.36      6.07 o 
  -5  -8   9       54.68       48.91      7.49 o 
  -4  -8   9       24.98       39.21     10.40 o 
  -3  -8   9      327.47      317.62     12.37 o 
  -2  -8   9      606.09      524.54     12.42 o 
  -1  -8   9      169.28      180.28      9.91 o 
   0  -8   9      223.20      190.50      9.17 o 
   1  -8   9     1158.64     1170.48     19.69 o 
   2  -8   9      286.84      282.39     11.63 o 
   3  -8   9        7.23       -0.14      5.63 o 
   4  -8   9      122.71      125.54      9.86 o 
   5  -8   9       17.33       20.38      7.13 o 
   6  -8   9      369.95      334.75     15.64 o 
   7  -8   9      173.26      181.73     12.53 o 
 -10  -7   9        2.79        5.61      7.75 o 
  -9  -7   9      136.72      156.21     14.24 o 
  -8  -7   9       39.07       31.46      8.74 o 
  -7  -7   9        0.65       -1.70      6.12 o 
  -6  -7   9      772.26      784.52     17.38 o 
  -5  -7   9      302.43      274.76     12.92 o 
  -4  -7   9     4049.62     4158.76     51.78 o 
  -3  -7   9       97.59       73.64      8.47 o 
  -2  -7   9        0.85       -2.94      3.57 o 
  -1  -7   9       76.69       80.08      4.90 o 
   0  -7   9      380.78      328.40      8.05 o 
   1  -7   9      221.16      198.99      9.58 o 
   2  -7   9     2297.68     2432.84     30.13 o 
   3  -7   9        0.75        3.85      5.18 o 
   4  -7   9      361.47      370.88     13.68 o 
   5  -7   9       79.03       70.67      8.29 o 
   6  -7   9        5.04       -6.28      6.28 o 
   7  -7   9      174.38      152.22     11.44 o 
 -10  -6   9        6.85        8.77      8.21 o 
  -9  -6   9      119.19      113.27     12.55 o 
  -8  -6   9        6.45       10.78      7.33 o 
  -7  -6   9       15.34        3.44      6.64 o 
  -6  -6   9      671.42      683.56     55.51 o 
  -5  -6   9        0.50       -5.00      5.00 o 
  -4  -6   9       88.31       84.27     16.34 o 
  -3  -6   9      167.74      177.93      8.15 o 
  -2  -6   9       76.23       85.66      5.90 o 
  -1  -6   9       32.03       23.17      3.40 o 
   0  -6   9        3.04        2.37      2.72 o 
   1  -6   9       14.97       12.78      4.28 o 
   2  -6   9     1227.32     1195.03     19.09 o 
   3  -6   9      497.00      518.00     13.51 o 
   4  -6   9     1181.01     1266.19     30.80 o 
   5  -6   9       95.11       86.01      8.22 o 
   6  -6   9        0.52       -3.42      5.76 o 
   7  -6   9       43.46       32.82      7.65 o 
   8  -6   9      201.13      197.91     12.04 o 
 -10  -5   9       14.02       10.36      8.38 o 
  -9  -5   9      364.14      383.16     20.34 o 
  -8  -5   9       99.30       99.39     11.36 o 
  -7  -5   9      158.61      160.26     12.23 o 
  -6  -5   9     1557.62     1656.11     30.51 o 
  -5  -5   9     3013.36     3181.89     44.03 o 
  -4  -5   9      410.48      358.27     12.84 o 
  -3  -5   9     1187.85     1288.75     18.47 o 
  -2  -5   9     3502.44     3445.40     28.81 o 
  -1  -5   9      416.86      352.71      7.27 o 
   0  -5   9      772.88      756.32     12.56 o 
   1  -5   9        5.57       -2.50      5.08 o 
   2  -5   9       76.36       65.11      5.83 o 
   3  -5   9     3173.44     3340.54     40.58 o 
   4  -5   9       79.16      100.34      7.60 o 
   5  -5   9       82.38       63.97      7.16 o 
   6  -5   9      117.81       88.50     16.96 o 
   7  -5   9      180.51      160.32     10.49 o 
   8  -5   9      133.74      141.38     10.34 o 
 -10  -4   9      174.62      193.66     15.82 o 
  -9  -4   9       68.33       75.82     12.19 o 
  -8  -4   9      371.22      382.55     17.28 o 
  -7  -4   9       27.99       42.35      8.13 o 
  -6  -4   9      432.59      401.43     15.44 o 
  -5  -4   9     2388.35     2398.80     36.11 o 
  -4  -4   9     4031.31     4307.65     52.21 o 
  -3  -4   9     1977.98     1993.49     23.88 o 
  -2  -4   9     2650.94     2813.92     24.25 o 
  -1  -4   9        0.15        2.33      2.45 o 
   0  -4   9      793.01      840.05     13.28 o 
   1  -4   9     1109.74      998.56     15.09 o 
   3  -4   9       30.77       12.00      4.37 o 
   4  -4   9     2486.07     2467.40     36.23 o 
   5  -4   9      515.39      540.92     13.86 o 
   6  -4   9        1.16        2.74      5.15 o 
   7  -4   9        2.03        1.86      5.46 o 
   8  -4   9        0.05       -0.34      7.74 o 
   9  -4   9      402.68      455.99     21.29 o 
 -10  -3   9      164.83      151.19     25.02 o 
  -9  -3   9       43.56       33.07      9.19 o 
  -8  -3   9      194.34      188.69     14.05 o 
  -7  -3   9      327.52      305.59     15.06 o 
  -6  -3   9      755.32      725.68     19.73 o 
  -5  -3   9      193.45      193.38     14.61 o 
  -4  -3   9       90.63       85.12      4.70 o 
  -3  -3   9      355.45      330.55      6.71 o 
  -2  -3   9      720.01      659.41     11.07 o 
  -1  -3   9     4487.29     4737.77     36.12 o 
   0  -3   9      546.47      491.63      7.59 o 
   1  -3   9     1883.35     1817.69     21.03 o 
   2  -3   9      709.02      662.94     12.13 o 
   3  -3   9      742.85      677.53     12.82 o 
   4  -3   9       34.00       20.18      4.82 o 
   5  -3   9     1078.47     1157.79     26.05 o 
   6  -3   9      260.68      263.34     17.67 o 
   7  -3   9        2.10        4.03      5.28 o 
   8  -3   9       25.26       17.67      8.23 o 
   9  -3   9       29.85       34.23      9.75 o 
 -10  -2   9        7.22        4.49      7.99 o 
  -9  -2   9       13.26        7.57      7.65 o 
  -8  -2   9       81.35       80.64     11.64 o 
  -7  -2   9      138.67      132.81     11.34 o 
  -6  -2   9        6.89        6.80      3.79 o 
  -5  -2   9      814.94      845.26     14.15 o 
  -4  -2   9      519.72      491.58      9.88 o 
  -3  -2   9       87.79       72.73      4.07 o 
  -2  -2   9     2065.01     2031.57     18.93 o 
  -1  -2   9     1889.62     1981.48     19.93 o 
   0  -2   9        4.35        4.77      2.95 o 
   1  -2   9      478.75      421.18     11.67 o 
   2  -2   9      354.75      303.52      8.18 o 
   3  -2   9       25.95       41.45      4.60 o 
   4  -2   9       60.03       61.75      8.08 o 
   5  -2   9     2783.83     2697.98     30.28 o 
   6  -2   9      195.65      165.26     11.54 o 
   7  -2   9      255.40      259.49     14.38 o 
   8  -2   9      353.32      322.36     17.10 o 
   9  -2   9       22.24        2.78     13.82 o 
 -10  -1   9       23.41       32.51     13.61 o 
  -9  -1   9      272.19      248.46     20.23 o 
  -8  -1   9       47.96       30.64      8.58 o 
  -7  -1   9      377.55      359.81     33.79 o 
  -6  -1   9     1122.88     1129.79     24.17 o 
  -5  -1   9     3092.32     2850.80     31.16 o 
  -4  -1   9      446.74      417.33     17.29 o 
  -3  -1   9     4893.91     5138.32     39.88 o 
  -2  -1   9     2528.68     2447.88     21.74 o 
  -1  -1   9     2968.72     2902.25     24.17 o 
   0  -1   9      693.40      686.28      9.02 o 
   1  -1   9     4257.37     4159.60     41.79 o 
   2  -1   9      750.52      664.56     11.12 o 
   3  -1   9     5854.28     6075.71     52.81 o 
   4  -1   9        6.45       -1.67      3.29 o 
   5  -1   9      373.96      363.01     10.05 o 
   6  -1   9       13.73        7.24      4.27 o 
   7  -1   9       15.97       11.72      6.39 o 
   8  -1   9        0.11       -0.36      6.81 o 
   9  -1   9       70.86       57.63     10.06 o 
  -9   0   9      477.14      454.40     39.50 o 
  -8   0   9       19.97       27.49     10.25 o 
  -7   0   9     1542.48     1622.58     29.56 o 
  -6   0   9      636.84      641.97     14.28 o 
  -5   0   9       12.22       12.18      4.13 o 
  -4   0   9      198.74      187.80      7.52 o 
  -3   0   9       10.92       12.77      5.07 o 
  -2   0   9     4898.04     5081.85     38.91 o 
  -1   0   9     4608.63     4786.88     36.34 o 
   0   0   9       30.96       39.33      4.18 o 
   1   0   9     3219.38     3586.00     28.05 o 
   2   0   9      718.97      780.33      9.35 o 
   3   0   9     1368.99     1528.77     14.98 o 
   4   0   9       86.41       69.48      3.82 o 
   5   0   9       23.88       23.46      3.26 o 
   6   0   9       29.76       26.05      6.07 o 
   7   0   9     1734.76     1609.73     29.49 o 
   8   0   9      272.40      260.11     14.86 o 
   9   0   9        3.79        4.51      7.13 o 
  10   0   9       10.92        3.52      7.66 o 
  -9   1   9        5.79       15.31      8.76 o 
  -8   1   9       43.81       32.03      8.78 o 
  -7   1   9      250.40      256.91     11.37 o 
  -6   1   9      373.76      348.35     11.36 o 
  -5   1   9      249.33      231.08      9.15 o 
  -4   1   9       16.09        5.94      3.52 o 
  -3   1   9     2063.38     2095.20     20.79 o 
  -2   1   9       44.84       39.91      3.58 o 
  -1   1   9      969.53      862.29     13.89 o 
   0   1   9       35.78       45.64      3.32 o 
   1   1   9     1196.69     1195.51     12.40 o 
   2   1   9     3536.02     3743.19     28.96 o 
   3   1   9     4786.69     4640.43     35.10 o 
   4   1   9      681.93      669.57      9.46 o 
   5   1   9      454.22      383.51      7.77 o 
   6   1   9       58.43       62.15      5.91 o 
   7   1   9     1730.76     1637.36     28.96 o 
   8   1   9        0.27        3.41      6.27 o 
   9   1   9      226.85      299.71     15.87 o 
  10   1   9       37.20       36.39     13.32 o 
  -9   2   9       28.94       23.64      9.22 o 
  -8   2   9       35.67       35.09      7.04 o 
  -7   2   9      368.58      376.42     13.24 o 
  -6   2   9     1873.38     1862.76     26.39 o 
  -5   2   9     1374.68     1388.15     21.03 o 
  -4   2   9       91.70       76.63      5.94 o 
  -3   2   9      763.88      750.03     11.47 o 
  -2   2   9     6741.41     6760.97     50.36 o 
  -1   2   9       66.75       59.24      3.89 o 
   0   2   9     5942.12     6220.30     45.44 o 
   1   2   9      426.12      443.48      7.02 o 
   2   2   9     3300.65     3380.48     26.67 o 
   3   2   9    12046.27    13161.07     88.94 o 
   4   2   9      102.51      100.39      4.40 o 
   5   2   9      191.30      194.47     12.92 o 
   6   2   9      366.45      353.15      9.87 o 
   7   2   9      342.94      296.25     13.34 o 
   8   2   9      248.53      248.30     15.89 o 
   9   2   9       76.23       79.39     16.76 o 
  10   2   9       36.33       26.46     13.90 o 
  -9   3   9      139.51      147.66     14.38 o 
  -8   3   9      711.80      664.07     21.96 o 
  -7   3   9       24.52       11.45      5.74 o 
  -6   3   9       28.54       43.51      6.38 o 
  -5   3   9      421.87      412.57     12.14 o 
  -4   3   9      363.42      341.49     13.10 o 
  -3   3   9       92.23       78.03      5.77 o 
  -2   3   9     1251.47     1209.17     14.60 o 
  -1   3   9      299.41      198.50      6.18 o 
   0   3   9     1968.57     1954.55     18.35 o 
   1   3   9     1452.71     1479.50     18.26 o 
   2   3   9       29.82       28.78      3.70 o 
   3   3   9      544.13      566.82     12.13 o 
   4   3   9     1700.81     1613.27     15.92 o 
   5   3   9      415.93      392.62      7.75 o 
   6   3   9        2.05       14.53      4.08 o 
   7   3   9      111.51       81.60      6.90 o 
   8   3   9      200.56      192.49     17.20 o 
   9   3   9       16.80       15.47     12.48 o 
  10   3   9       80.66       78.11     17.70 o 
  -8   4   9        1.81        0.62      6.30 o 
  -7   4   9      172.93      170.42     15.51 o 
  -6   4   9        0.19        2.60      6.12 o 
  -5   4   9       15.85       16.16      5.32 o 
  -4   4   9     2281.28     2256.95     27.94 o 
  -3   4   9      523.99      507.24     11.73 o 
  -2   4   9     2592.86     2597.91     24.63 o 
  -1   4   9     4621.56     4866.07     38.45 o 
   0   4   9     1250.59     1290.66     15.26 o 
   1   4   9     1449.61     1347.86     17.75 o 
   2   4   9       30.81       29.09      3.93 o 
   3   4   9      747.20      733.64     14.98 o 
   4   4   9     2889.41     3001.93     45.61 o 
   5   4   9     1834.55     1751.90     17.50 o 
   6   4   9       12.07       13.44      3.95 o 
   7   4   9      411.53      403.74     14.98 o 
   8   4   9      299.76      307.18     19.73 o 
   9   4   9      113.48      132.20     18.62 o 
  10   4   9      326.90      353.81     28.88 o 
  -8   5   9       47.82       51.16     13.97 o 
  -7   5   9      243.16      265.31     15.83 o 
  -6   5   9        1.95       -5.10      5.10 o 
  -5   5   9     1291.76     1256.92     21.47 o 
  -4   5   9      221.94      185.10     10.49 o 
  -3   5   9     3558.10     3799.05     52.81 o 
  -2   5   9      497.93      507.61     10.11 o 
  -1   5   9     3520.39     3418.48     29.74 o 
   0   5   9     1226.42     1150.19     13.54 o 
   1   5   9       72.29       59.73      5.12 o 
   2   5   9       48.87       18.35      3.93 o 
   3   5   9     1836.59     1888.43     45.97 o 
   4   5   9        2.83        4.59      4.22 o 
   5   5   9       15.81       28.54      4.49 o 
   6   5   9       30.42       34.51      4.77 o 
   7   5   9      104.34       93.30      9.37 o 
   8   5   9      141.72      142.73     11.35 o 
   9   5   9        0.18       -3.63      9.44 o 
  10   5   9      122.47      114.51     17.84 o 
  -7   6   9        3.50        0.17      7.49 o 
  -6   6   9       27.73       14.73      6.18 o 
  -5   6   9       13.06       12.89      6.48 o 
  -4   6   9      528.48      539.43     14.27 o 
  -3   6   9       92.58      101.87      7.24 o 
  -2   6   9       77.75       66.70      7.99 o 
  -1   6   9      544.14      475.25      9.53 o 
   0   6   9     2696.11     2777.33     30.95 o 
   1   6   9      142.06      131.75      7.11 o 
   2   6   9        1.11        1.05      3.42 o 
   3   6   9     4104.69     3966.63     39.33 o 
   4   6   9      201.01      174.14      7.76 o 
   5   6   9       68.19       62.68      6.92 o 
   6   6   9      648.37      713.88     14.03 o 
   7   6   9      856.24      833.55     36.80 o 
   8   6   9      134.99      142.08     11.68 o 
   9   6   9        5.55       17.02     16.88 o 
  10   6   9       86.02       81.58     18.87 o 
  -7   7   9       64.05       61.29      8.86 o 
  -6   7   9       69.59       82.46      8.71 o 
  -5   7   9       34.25       19.09      9.13 o 
  -4   7   9      141.63      164.46     11.45 o 
  -3   7   9     1574.40     1465.87     22.21 o 
  -2   7   9      265.66      239.08      9.49 o 
  -1   7   9      690.83      646.03     11.57 o 
   0   7   9      173.90      130.31      6.74 o 
   1   7   9     1207.91     1187.05     18.43 o 
   2   7   9      164.11      126.84      7.22 o 
   3   7   9      937.39     1014.47     27.55 o 
   4   7   9      618.98      581.02     12.93 o 
   5   7   9      473.59      490.29     14.65 o 
   6   7   9        2.45        8.16      4.43 o 
   7   7   9       35.57       62.13     12.03 o 
   8   7   9       37.14       34.69      8.05 o 
   9   7   9      418.32      373.93     17.20 o 
  10   7   9        2.92        4.73      8.16 o 
  -6   8   9      128.35      119.49     18.77 o 
  -5   8   9       28.45       27.93      6.76 o 
  -4   8   9       39.60       36.09      6.53 o 
  -3   8   9       94.76       96.04      7.82 o 
  -2   8   9     1485.79     1467.02     21.66 o 
  -1   8   9      799.28      816.20     14.76 o 
   0   8   9      138.82      126.52      5.26 o 
   1   8   9       96.48       68.43      7.25 o 
   2   8   9     4068.52     4138.95     42.59 o 
   3   8   9     2863.16     2842.44     37.74 o 
   4   8   9       35.45       37.80      5.62 o 
   5   8   9       68.79       67.69      6.50 o 
   6   8   9      720.03      754.35     15.60 o 
   7   8   9     1678.12     1788.35     25.08 o 
   8   8   9       61.09       54.93      7.99 o 
   9   8   9       91.67      105.65     12.89 o 
  10   8   9      292.49      269.10     18.12 o 
  -6   9   9       16.13        8.99      6.27 o 
  -5   9   9        0.03        2.96      5.95 o 
  -4   9   9      260.57      266.38     14.69 o 
  -3   9   9      345.76      348.65     12.44 o 
  -2   9   9       40.99       48.98      6.94 o 
  -1   9   9       22.17       21.61      4.70 o 
   0   9   9       19.64       24.86      4.61 o 
   1   9   9      746.69      700.65     13.33 o 
   2   9   9        2.02        7.10      4.13 o 
   3   9   9        2.55        1.31      4.08 o 
   4   9   9      538.97      526.17     12.15 o 
   5   9   9       90.83       86.55      6.56 o 
   6   9   9       13.83       21.04      5.36 o 
   7   9   9        0.84       -1.62      4.50 o 
   8   9   9        0.48       -5.16      5.16 o 
   9   9   9      102.88       80.84     13.22 o 
  10   9   9        5.75        2.90     12.42 o 
  -5  10   9       55.06       47.15      8.09 o 
  -4  10   9        2.84       10.19      6.12 o 
  -3  10   9       29.03       34.59      6.39 o 
  -2  10   9       87.45      101.78     11.10 o 
  -1  10   9      337.35      334.43     15.65 o 
   0  10   9     1820.63     1688.38     31.11 o 
   1  10   9      202.84      184.00     13.65 o 
   2  10   9      456.56      464.12     11.90 o 
   3  10   9     1794.60     1914.52     23.77 o 
   4  10   9       69.31       68.10      6.36 o 
   5  10   9      204.12      185.18      9.18 o 
   6  10   9       16.06       14.55      5.24 o 
   7  10   9        0.05        1.22      4.91 o 
   8  10   9      387.78      400.83     26.08 o 
   9  10   9      531.39      509.00     36.05 o 
  -4  11   9      196.07      217.24     16.73 o 
  -3  11   9       52.43       46.18     10.08 o 
  -2  11   9      443.59      464.49     19.35 o 
  -1  11   9      267.90      230.25     15.00 o 
   0  11   9      312.86      303.12     17.40 o 
   1  11   9      317.81      294.41     10.58 o 
   2  11   9      694.45      660.50     17.97 o 
   3  11   9      331.74      310.78     11.17 o 
   4  11   9      279.25      302.42     11.22 o 
   5  11   9       16.32        9.06      5.73 o 
   6  11   9       13.20        6.12      5.24 o 
   7  11   9        1.21        7.59      8.66 o 
   8  11   9        2.21       -2.38      8.29 o 
   9  11   9      542.90      527.06     57.87 o 
  -3  12   9       16.89        2.03      8.76 o 
  -2  12   9       48.28       49.73     13.73 o 
  -1  12   9       48.78       43.11      9.84 o 
   0  12   9      131.33      125.34     12.21 o 
   1  12   9      689.53      752.44     22.21 o 
   2  12   9      156.08      159.69      9.57 o 
   3  12   9      105.82       95.04      7.73 o 
   4  12   9      859.83      897.54     17.41 o 
   5  12   9       78.81       66.82      7.29 o 
   6  12   9      102.96       73.11      8.97 o 
   7  12   9       25.63       39.38      7.84 o 
   8  12   9        0.17        4.18      8.66 o 
   9  12   9        0.36        8.62      8.78 o 
  -2  13   9        3.87       15.08      9.40 o 
  -1  13   9        2.49        5.50      8.68 o 
   0  13   9        0.16       -5.65      7.75 o 
   1  13   9      989.41     1009.54     33.38 o 
   2  13   9      500.97      504.13     19.42 o 
   3  13   9      175.57      149.96      9.58 o 
   4  13   9      183.27      216.05     10.95 o 
   5  13   9        0.13        6.79      5.88 o 
   6  13   9      224.34      226.18     13.44 o 
   7  13   9       30.65       31.81      7.75 o 
   8  13   9      331.61      356.46     22.02 o 
  -1  14   9      253.44      254.00     17.43 o 
   0  14   9       69.47       52.60     11.04 o 
   1  14   9      236.93      274.23     17.38 o 
   2  14   9       23.82       16.73      9.23 o 
   3  14   9      120.29      108.53     11.44 o 
   4  14   9       42.58       63.49      7.82 o 
   5  14   9      145.51      141.85     11.61 o 
   6  14   9      318.96      315.11     16.13 o 
   7  14   9      136.47      150.95     15.54 o 
   1  15   9      185.44      215.71     16.54 o 
   2  15   9      221.94      243.53     17.25 o 
   3  15   9      345.87      420.54     20.42 o 
   4  15   9       33.15       26.50      7.85 o 
   5  15   9      349.24      372.46     35.35 o 
   6  15   9        0.16       24.38      9.77 o 
  -4 -15  10        5.08        4.33      9.28 o 
  -3 -15  10        6.33       -0.37      8.86 o 
  -2 -15  10      126.85      141.77     18.27 o 
  -6 -14  10      459.13      494.81     21.00 o 
  -5 -14  10       16.18       25.60     10.88 o 
  -4 -14  10      136.58      145.82     17.78 o 
  -3 -14  10      205.51      155.96     17.78 o 
  -2 -14  10      157.57      139.25     17.38 o 
  -1 -14  10       17.38       13.76      9.86 o 
   0 -14  10        8.77        3.00      9.77 o 
   1 -14  10      389.82      393.28     25.91 o 
  -7 -13  10       20.87       27.34      9.43 o 
  -6 -13  10      168.42      182.61     14.36 o 
  -5 -13  10        0.13       -0.29      6.81 o 
  -4 -13  10      154.61      143.40     16.62 o 
  -3 -13  10      127.37      121.72     15.36 o 
  -2 -13  10       17.47       24.91     11.05 o 
  -1 -13  10      246.61      238.61     21.51 o 
   0 -13  10        9.96        0.18      9.88 o 
   1 -13  10        3.14        4.04     10.44 o 
   2 -13  10      311.09      321.36     26.46 o 
  -8 -12  10       66.72       57.09     13.51 o 
  -7 -12  10        2.41       -4.04      7.63 o 
  -6 -12  10      125.84      101.33     11.39 o 
  -5 -12  10       98.87      102.73     10.96 o 
  -4 -12  10      546.79      567.36     18.79 o 
  -3 -12  10       35.02       44.18     11.44 o 
  -2 -12  10       21.79       27.15     10.85 o 
  -1 -12  10       94.09       47.28     12.10 o 
   0 -12  10       25.86       27.85     11.20 o 
   1 -12  10       11.31       17.00     10.75 o 
   2 -12  10      310.12      312.99     15.37 o 
   3 -12  10      146.71      144.85     13.80 o 
  -8 -11  10        1.74        8.44      8.68 o 
  -7 -11  10        2.03        6.33     12.47 o 
  -6 -11  10       16.94        5.85      7.35 o 
  -5 -11  10       60.04       48.16      8.54 o 
  -4 -11  10        1.31        0.58      6.22 o 
  -3 -11  10      246.79      246.65     19.51 o 
  -2 -11  10      532.51      496.99     23.73 o 
  -1 -11  10      179.01      205.53     17.81 o 
   0 -11  10        1.11       -1.67      7.96 o 
   1 -11  10        2.53        7.77      6.57 o 
   2 -11  10      705.48      714.02     19.27 o 
   3 -11  10      336.23      334.57     15.14 o 
   4 -11  10        1.36        1.81      7.51 o 
  -9 -10  10      290.69      282.94     18.52 o 
  -8 -10  10        3.81       -0.56      7.27 o 
  -7 -10  10      524.53      548.09     22.27 o 
  -6 -10  10      208.71      203.53     14.13 o 
  -5 -10  10       33.43       20.50      7.34 o 
  -4 -10  10       95.10       85.94      9.60 o 
  -3 -10  10      930.39     1005.47     22.17 o 
  -2 -10  10     1420.75     1360.18     37.54 o 
  -1 -10  10      436.90      370.49     20.60 o 
   0 -10  10       29.29       13.75      6.08 o 
   1 -10  10      778.47      753.17     18.08 o 
   2 -10  10       20.72       17.30      7.32 o 
   3 -10  10       75.71       63.41      9.51 o 
   4 -10  10        2.21       -5.18      7.37 o 
   5 -10  10       59.92       59.58      9.53 o 
  -9  -9  10      126.33      100.97     12.57 o 
  -8  -9  10      293.27      315.06     27.06 o 
  -7  -9  10       49.26       57.54      8.03 o 
  -6  -9  10      484.89      491.78     18.30 o 
  -5  -9  10       16.45       22.61      7.22 o 
  -4  -9  10      831.55      786.43     19.98 o 
  -3  -9  10     1816.42     1791.18     65.40 o 
  -2  -9  10        0.01       -3.95      7.51 o 
  -1  -9  10      258.18      207.22      9.82 o 
   0  -9  10      189.11      166.78      9.41 o 
   1  -9  10      148.64      100.44      8.55 o 
   2  -9  10      841.32      850.33     26.43 o 
   3  -9  10       29.29       42.34     11.48 o 
   4  -9  10       28.60       52.54      8.35 o 
   5  -9  10      218.72      218.86     13.37 o 
   6  -9  10        8.40       -0.93     10.93 o 
  -9  -8  10       85.72       86.56     11.97 o 
  -8  -8  10       59.05       51.40     10.30 o 
  -7  -8  10       16.95       18.11      8.09 o 
  -6  -8  10       39.32       44.63      8.22 o 
  -5  -8  10      246.08      274.46     13.74 o 
  -4  -8  10     1511.78     1485.52     53.78 o 
  -3  -8  10      635.96      594.38     16.10 o 
  -2  -8  10     1967.87     1884.95     28.96 o 
  -1  -8  10      790.27      846.69     19.00 o 
   0  -8  10      234.15      202.02      9.59 o 
   1  -8  10      184.46      184.76      9.62 o 
   2  -8  10      113.85      109.28      8.74 o 
   3  -8  10       24.40       20.04      8.63 o 
   4  -8  10       35.28       31.37      7.50 o 
   5  -8  10       27.90       26.14      7.78 o 
   6  -8  10     1212.98     1249.50     39.19 o 
 -10  -7  10       46.25       61.32     11.46 o 
  -9  -7  10       20.43       11.46      8.34 o 
  -8  -7  10       69.17       68.28     11.27 o 
  -7  -7  10        0.17        3.75      6.53 o 
  -6  -7  10      435.32      371.70     18.03 o 
  -5  -7  10        0.04       -1.39      5.63 o 
  -4  -7  10     1091.88     1043.73     21.99 o 
  -3  -7  10       21.38       27.09     10.19 o 
  -2  -7  10      226.27      183.56      7.93 o 
  -1  -7  10      752.11      666.82     19.36 o 
   0  -7  10     2042.59     2060.14     25.84 o 
   1  -7  10     3398.84     3478.16     37.83 o 
   2  -7  10      350.02      370.26     12.99 o 
   3  -7  10       49.34       35.94      6.49 o 
   4  -7  10       17.55       25.52      6.69 o 
   5  -7  10        0.63       -5.14      6.22 o 
   6  -7  10      139.52      160.75     13.97 o 
   7  -7  10       73.78       69.38      9.24 o 
 -10  -6  10      431.39      424.10     20.47 o 
  -9  -6  10        4.76       17.21      8.46 o 
  -8  -6  10      195.99      205.99     14.97 o 
  -7  -6  10      462.12      469.58     18.10 o 
  -6  -6  10        1.27        0.82     18.17 o 
  -5  -6  10      740.32      719.14     19.19 o 
  -4  -6  10      849.25      888.78     20.16 o 
  -3  -6  10      293.78      219.21     10.44 o 
  -2  -6  10     1343.22     1464.60     19.41 o 
  -1  -6  10      271.36      309.26      7.51 o 
   0  -6  10      143.72      143.72      5.39 o 
   1  -6  10       92.73       95.04      8.21 o 
   2  -6  10      343.03      350.48     11.41 o 
   3  -6  10      198.54      174.44      9.41 o 
   4  -6  10        0.01        7.30      5.56 o 
   5  -6  10       10.25        6.04      7.33 o 
   6  -6  10      293.83      248.49     12.66 o 
   7  -6  10       60.58       46.66      8.00 o 
 -10  -5  10      141.34      136.02     14.00 o 
  -9  -5  10      186.98      177.39     14.79 o 
  -8  -5  10      484.61      473.06     39.20 o 
  -7  -5  10        1.19        8.75      6.94 o 
  -6  -5  10       60.63       46.09      7.98 o 
  -5  -5  10      623.42      590.76     41.87 o 
  -4  -5  10       67.32       45.39     12.32 o 
  -3  -5  10       46.94       57.77      5.46 o 
  -2  -5  10     1040.64      895.43     11.82 o 
  -1  -5  10      598.93      667.21     10.07 o 
   0  -5  10       10.14        2.90      3.78 o 
   1  -5  10      219.33      221.95      8.60 o 
   2  -5  10       86.55       79.83      6.48 o 
   3  -5  10      144.14      100.13      7.31 o 
   4  -5  10      130.72      121.52      8.37 o 
   5  -5  10       73.95       78.87      7.90 o 
   6  -5  10        2.53        2.77      5.70 o 
   7  -5  10      211.70      225.32     15.35 o 
   8  -5  10       17.34       27.71      7.24 o 
 -10  -4  10      354.85      387.98     50.60 o 
  -9  -4  10        1.01       -3.57      7.15 o 
  -8  -4  10      260.84      256.37     16.06 o 
  -7  -4  10      668.38      683.63     31.11 o 
  -6  -4  10      138.54      133.65     10.92 o 
  -5  -4  10      920.86      874.84     20.57 o 
  -4  -4  10     2616.59     2601.56     36.99 o 
  -3  -4  10      182.24      174.89      7.40 o 
  -2  -4  10      177.88      180.52      5.84 o 
  -1  -4  10      273.23      307.55      6.84 o 
   0  -4  10      808.10      809.98     15.15 o 
   1  -4  10     1879.30     1766.68     22.08 o 
   2  -4  10      779.17      807.44     14.41 o 
   3  -4  10      173.63      175.33      8.53 o 
   4  -4  10        0.57        5.22      4.73 o 
   5  -4  10      242.39      193.33      9.88 o 
   6  -4  10        0.22       -4.29      5.31 o 
   7  -4  10        4.54       10.74      6.12 o 
   8  -4  10       13.41       15.67      7.31 o 
 -10  -3  10        0.00       -2.67      7.12 o 
  -9  -3  10       37.87       31.27     12.21 o 
  -8  -3  10      276.82      250.19     16.16 o 
  -7  -3  10        8.43        7.59      7.03 o 
  -6  -3  10     1447.56     1457.84     47.42 o 
  -5  -3  10      135.48      119.09      9.65 o 
  -4  -3  10     2131.32     2041.29     22.99 o 
  -3  -3  10      154.31      167.46      5.57 o 
  -2  -3  10     3641.00     3593.67     29.71 o 
  -1  -3  10        9.41        8.47      2.67 o 
   0  -3  10      723.14      704.00      9.53 o 
   1  -3  10      133.35      138.78     12.65 o 
   2  -3  10       96.25       71.17      7.72 o 
   3  -3  10      179.34      153.12      7.52 o 
   4  -3  10        1.15        3.04      4.13 o 
   5  -3  10      922.79      982.23     21.10 o 
   6  -3  10      203.11      181.97     15.93 o 
   7  -3  10       36.95       39.29      7.86 o 
   8  -3  10        0.45        2.83     18.95 o 
   9  -3  10      301.77      345.70     20.13 o 
 -10  -2  10       98.57       94.85     12.03 o 
  -9  -2  10      218.37      263.51     17.09 o 
  -8  -2  10      136.12      141.60     12.80 o 
  -7  -2  10      534.82      530.45     24.07 o 
  -6  -2  10      124.83      109.62     10.31 o 
  -5  -2  10      382.77      355.14     15.90 o 
  -4  -2  10      716.82      715.02     12.35 o 
  -3  -2  10     1010.20      951.18     12.37 o 
  -2  -2  10      736.32      690.73      9.99 o 
  -1  -2  10      106.78       78.96      4.14 o 
   0  -2  10     2611.08     2290.66     20.39 o 
   1  -2  10      415.53      437.50      6.94 o 
   2  -2  10      786.02      746.50     15.05 o 
   3  -2  10     1115.32     1110.61     16.37 o 
   4  -2  10      122.81      134.88      7.99 o 
   5  -2  10      296.67      232.79      9.66 o 
   6  -2  10       12.05       12.01      4.92 o 
   7  -2  10       59.14       62.48      9.24 o 
   8  -2  10       94.70      105.01     11.50 o 
   9  -2  10      521.81      529.33     26.70 o 
  -9  -1  10      473.74      426.42     19.26 o 
  -8  -1  10      782.54      770.86     45.62 o 
  -7  -1  10      486.28      443.40     21.04 o 
  -6  -1  10      185.76      148.31      8.26 o 
  -5  -1  10       11.91       10.06      3.69 o 
  -4  -1  10        4.79        5.66      3.32 o 
  -3  -1  10     1703.67     1699.08     17.84 o 
  -2  -1  10       83.36       86.57      4.49 o 
  -1  -1  10     4492.46     4673.54     36.06 o 
   0  -1  10      743.66      791.85     10.15 o 
   1  -1  10       55.64       55.37      3.36 o 
   2  -1  10       18.29       51.57      4.39 o 
   3  -1  10        5.39       14.56      5.29 o 
   4  -1  10     1440.41     1337.42     34.22 o 
   5  -1  10      123.30      116.28     11.42 o 
   6  -1  10      125.26      134.66      7.60 o 
   7  -1  10       34.88       30.77      7.46 o 
   8  -1  10      314.02      295.87     21.20 o 
   9  -1  10       14.65       16.74      8.26 o 
  -9   0  10      218.89      199.54     15.88 o 
  -8   0  10      191.03      203.55     14.85 o 
  -7   0  10      423.91      430.73     13.26 o 
  -6   0  10     1190.76     1083.60     18.84 o 
  -5   0  10      170.95      149.73      7.77 o 
  -4   0  10      497.06      487.16     10.94 o 
  -3   0  10        1.19        1.44      2.86 o 
  -2   0  10        2.78        6.84      2.76 o 
  -1   0  10      898.31      992.26     12.12 o 
   0   0  10      756.83      785.41     10.13 o 
   1   0  10      941.67     1039.28     22.11 o 
   2   0  10     3757.67     3431.34     35.24 o 
   3   0  10     2246.23     2175.67     19.69 o 
   4   0  10        0.80        1.26      2.27 o 
   5   0  10     3113.10     3117.55     27.22 o 
   6   0  10       70.86       77.46      8.02 o 
   7   0  10      245.45      286.09     14.96 o 
   8   0  10        8.54       20.36      7.48 o 
   9   0  10       74.98       83.32     10.60 o 
  10   0  10      204.02      271.20     25.78 o 
  -9   1  10      354.30      371.07     43.72 o 
  -8   1  10      262.24      242.48     16.22 o 
  -7   1  10       14.22       19.39      9.23 o 
  -6   1  10      289.81      307.08     20.20 o 
  -5   1  10       64.79       69.12      7.76 o 
  -4   1  10       11.55       19.91      4.07 o 
  -3   1  10     1929.88     1895.54     19.82 o 
  -2   1  10      860.84     1048.36     13.28 o 
  -1   1  10     4192.45     3955.03     31.89 o 
   0   1  10      620.81      589.52     12.08 o 
   1   1  10        0.01        3.03      2.23 o 
   2   1  10     1579.71     1593.85     15.43 o 
   3   1  10      136.76      113.76      4.50 o 
   4   1  10       55.86       46.26      3.48 o 
   5   1  10      469.10      474.46      8.60 o 
   6   1  10       86.41       68.44      6.43 o 
   7   1  10     1429.78     1491.52     27.39 o 
   8   1  10       38.68       50.54     10.12 o 
   9   1  10       62.79       41.61      8.44 o 
  10   1  10      133.98      157.30     26.25 o 
  -9   2  10        2.13       -8.40      8.40 o 
  -8   2  10     1524.57     1545.82     33.39 o 
  -7   2  10        4.22        9.95      5.26 o 
  -6   2  10       51.05       57.05      6.69 o 
  -5   2  10      627.22      605.58     17.90 o 
  -4   2  10      304.92      243.37      9.09 o 
  -3   2  10       58.66       63.65      7.67 o 
  -2   2  10      636.06      662.97     10.60 o 
  -1   2  10        0.69        1.31      2.77 o 
   0   2  10     2254.25     2273.96     20.70 o 
   1   2  10      312.26      350.67      6.68 o 
   2   2  10     1967.08     2032.58     18.36 o 
   3   2  10       98.44      121.05      4.50 o 
   4   2  10      701.76      599.56      9.09 o 
   5   2  10      139.74      120.56      5.22 o 
   6   2  10      976.12      875.15     19.12 o 
   7   2  10       31.40       28.27      6.39 o 
   8   2  10       15.03       18.95      6.26 o 
   9   2  10      712.67      731.42     35.97 o 
  10   2  10        1.77       -3.22     13.84 o 
  -8   3  10        9.96       22.51      8.05 o 
  -7   3  10       74.16       70.65     10.50 o 
  -6   3  10      143.14      128.23      9.19 o 
  -5   3  10     1059.44      997.08     23.29 o 
  -4   3  10      687.08      675.83     16.23 o 
  -3   3  10      329.13      286.94      9.30 o 
  -2   3  10      794.65      781.26     11.82 o 
  -1   3  10       37.01       22.10      3.39 o 
   0   3  10        0.05        4.60      2.67 o 
   1   3  10     1459.69     1495.44     15.10 o 
   2   3  10     4329.06     4514.68     41.81 o 
   3   3  10       17.97       22.07      3.81 o 
   4   3  10      658.53      681.97     11.86 o 
   5   3  10        0.61        3.00      2.77 o 
   6   3  10      237.89      214.33      8.23 o 
   7   3  10      398.52      395.39     14.63 o 
   8   3  10      259.24      229.80     21.84 o 
   9   3  10       66.07       56.05     15.46 o 
  10   3  10      277.64      257.72     26.09 o 
  -8   4  10        1.54        1.33      5.97 o 
  -7   4  10      255.61      251.86     13.05 o 
  -6   4  10       89.24       94.36     11.84 o 
  -5   4  10      261.07      235.21     10.79 o 
  -4   4  10      157.35      140.08      9.14 o 
  -3   4  10      241.47      197.25      8.70 o 
  -2   4  10     2604.67     2739.68     27.65 o 
  -1   4  10      545.28      410.79      8.55 o 
   0   4  10      964.81     1032.56     12.73 o 
   1   4  10       46.80       52.01      8.77 o 
   2   4  10     4484.85     4457.45     42.05 o 
   3   4  10     1003.50      964.04     14.93 o 
   4   4  10      462.91      423.21     10.74 o 
   5   4  10      191.45      216.55      8.21 o 
   6   4  10       75.69       65.29      7.79 o 
   7   4  10      141.03      112.13      9.76 o 
   8   4  10      149.72      147.47     11.46 o 
   9   4  10        1.28       -2.61     10.82 o 
  10   4  10      230.82      203.43     23.25 o 
  -8   5  10      453.49      462.01     16.90 o 
  -7   5  10       63.49       73.53      8.53 o 
  -6   5  10       80.47       65.69      9.86 o 
  -5   5  10      611.36      604.02     25.76 o 
  -4   5  10      785.98      725.04     15.74 o 
  -3   5  10     1505.95     1460.48     21.21 o 
  -2   5  10     1038.20      967.98     14.16 o 
  -1   5  10     1119.74     1121.48     14.52 o 
   0   5  10      209.56      165.97      6.88 o 
   1   5  10      305.30      409.08     10.41 o 
   2   5  10      249.51      237.84      8.46 o 
   3   5  10     1836.95     1889.17     23.11 o 
   4   5  10     1192.82     1127.70     17.03 o 
   5   5  10      160.68      160.43      7.74 o 
   6   5  10      491.64      490.94     11.80 o 
   7   5  10       34.29       26.25      6.99 o 
   8   5  10      318.04      274.04     14.53 o 
   9   5  10       33.82       23.94     12.96 o 
  10   5  10       12.59        1.36     12.89 o 
  -7   6  10      412.60      407.57     15.68 o 
  -6   6  10      362.35      382.57     15.09 o 
  -5   6  10      230.93      222.21     20.73 o 
  -4   6  10      583.82      581.48     25.04 o 
  -3   6  10     1027.19      967.30     17.53 o 
  -2   6  10       85.25       77.45      6.39 o 
  -1   6  10     1396.17     1374.45     16.84 o 
   0   6  10      830.11      784.81     11.46 o 
   1   6  10      181.00      167.44      8.42 o 
   2   6  10      517.19      540.28     12.15 o 
   3   6  10       55.14       49.00      5.26 o 
   4   6  10       76.79       88.22      6.45 o 
   5   6  10       93.72       98.85      6.85 o 
   6   6  10        5.04        6.79      4.37 o 
   7   6  10       36.75       28.14      7.36 o 
   8   6  10        4.49       22.65     13.45 o 
   9   6  10      286.08      292.44     31.97 o 
  -7   7  10       63.74       64.37      8.63 o 
  -6   7  10        5.35       12.04      6.24 o 
  -5   7  10        9.33        4.83      5.93 o 
  -4   7  10        7.80        8.64      5.84 o 
  -3   7  10      243.25      215.09     10.33 o 
  -2   7  10      867.33      806.19     15.51 o 
  -1   7  10      430.99      484.46      8.86 o 
   0   7  10     1191.15     1194.68     15.02 o 
   1   7  10     1911.73     1991.57     25.88 o 
   2   7  10      473.19      440.47     12.49 o 
   3   7  10     3339.26     3444.18     36.75 o 
   4   7  10     3386.66     3408.46     36.73 o 
   5   7  10       54.48       58.22      6.07 o 
   6   7  10       97.63      112.01      8.49 o 
   7   7  10      217.79      253.22     10.12 o 
   8   7  10       22.21       16.74     16.37 o 
   9   7  10      254.11      276.71     20.56 o 
  10   7  10       88.91      118.91     21.89 o 
  -6   8  10       30.56       21.82      6.83 o 
  -5   8  10      102.93       99.92      9.28 o 
  -4   8  10      151.18      169.68     12.49 o 
  -3   8  10      213.48      224.20     11.05 o 
  -2   8  10      240.67      233.42      9.80 o 
  -1   8  10      121.03      125.81     10.85 o 
   0   8  10       29.38       33.23      4.79 o 
   1   8  10      856.42      809.20     14.01 o 
   2   8  10     1062.99     1030.92     18.14 o 
   3   8  10     1000.60      902.76     16.96 o 
   4   8  10      603.01      575.81     18.76 o 
   5   8  10       16.87       15.10      4.95 o 
   6   8  10       63.50       71.60      6.92 o 
   7   8  10        9.94       12.09      5.28 o 
   8   8  10       35.07       44.14      8.93 o 
   9   8  10       23.80       15.59      9.92 o 
  10   8  10       34.62       51.80     10.88 o 
  -6   9  10      104.57       78.60      9.16 o 
  -5   9  10       76.34       80.67      8.81 o 
  -4   9  10        6.79        3.96      5.61 o 
  -3   9  10       50.45       36.55      6.20 o 
  -2   9  10      597.99      582.53     14.35 o 
  -1   9  10      728.74      722.85     20.31 o 
   0   9  10       95.78       73.03      6.81 o 
   1   9  10     1101.44     1099.73     17.14 o 
   2   9  10       62.72       57.54      5.85 o 
   3   9  10       20.12       13.43      4.61 o 
   4   9  10       17.75        9.93     12.29 o 
   5   9  10      390.33      406.46     12.73 o 
   6   9  10        0.25       -0.03      5.12 o 
   7   9  10        0.29       -5.17      6.03 o 
   8   9  10       19.36       20.36      7.18 o 
   9   9  10      117.32       94.56     12.35 o 
  10   9  10       90.27       79.07     11.93 o 
  -5  10  10      127.46      142.68     14.85 o 
  -4  10  10       26.97       32.35      6.98 o 
  -3  10  10      126.33      113.27     16.97 o 
  -2  10  10      132.00      123.77     12.00 o 
  -1  10  10      389.38      359.31     16.66 o 
   0  10  10      162.63      171.32     12.37 o 
   1  10  10      403.17      393.61     11.30 o 
   2  10  10     1212.18     1147.68     18.12 o 
   3  10  10     1203.61     1266.85     19.20 o 
   4  10  10        0.10       -4.47      4.47 o 
   5  10  10        0.01       -4.78      4.78 o 
   6  10  10      278.91      258.84     16.17 o 
   7  10  10      836.04      783.03     16.24 o 
   8  10  10       40.29       38.53      6.71 o 
   9  10  10      172.06      163.49     15.32 o 
  -4  11  10      149.04      169.97     15.11 o 
  -3  11  10      217.98      203.80     25.23 o 
  -2  11  10        6.57        6.45      8.53 o 
  -1  11  10      457.24      479.48     19.16 o 
   0  11  10      603.15      506.64     22.66 o 
   1  11  10      100.19       82.68      7.27 o 
   2  11  10     1098.47     1122.50     18.75 o 
   3  11  10      372.38      350.70     11.61 o 
   4  11  10      447.87      488.43     13.19 o 
   5  11  10      274.11      268.11     11.25 o 
   6  11  10       52.06       48.16      6.78 o 
   7  11  10        0.80       -2.14      6.31 o 
   8  11  10       91.77       76.34     11.57 o 
   9  11  10      108.35      111.59     19.12 o 
  -3  12  10       14.37       28.86     10.08 o 
  -2  12  10        2.74       -8.35      8.44 o 
  -1  12  10        5.06        1.43      8.25 o 
   0  12  10      261.98      258.59     16.11 o 
   1  12  10       18.87        9.36     10.24 o 
   2  12  10      191.11      179.41      9.77 o 
   3  12  10      161.12      198.46     10.17 o 
   4  12  10        4.78       -2.39      5.42 o 
   5  12  10      103.46      105.91      8.57 o 
   6  12  10       79.22       89.80      8.11 o 
   7  12  10        0.59        0.90      6.39 o 
   8  12  10        4.19        8.57      8.64 o 
  -2  13  10      101.62      118.48     32.47 o 
  -1  13  10      147.42      127.40     13.60 o 
   0  13  10      280.87      325.85     18.62 o 
   1  13  10        1.64        2.46     13.60 o 
   2  13  10     1022.01     1093.19     40.64 o 
   3  13  10      109.56      100.68      8.42 o 
   4  13  10      238.73      231.67     11.42 o 
   5  13  10      337.78      333.40     13.02 o 
   6  13  10      946.29     1034.34     29.11 o 
   7  13  10        1.64       -0.58      6.59 o 
   8  13  10      561.64      516.91     24.00 o 
  -1  14  10        0.50        8.19      8.93 o 
   0  14  10      301.88      327.68     20.19 o 
   1  14  10      209.01      184.51     14.90 o 
   2  14  10        1.53        1.81      8.39 o 
   3  14  10       51.58       60.19      7.90 o 
   4  14  10      515.81      479.63     15.13 o 
   5  14  10      214.58      240.01     20.17 o 
   6  14  10        0.26        3.57      6.95 o 
   7  14  10       80.92       91.50     10.34 o 
   1  15  10       70.57       90.00     12.61 o 
   2  15  10       40.90       71.43     15.07 o 
   3  15  10        6.18        0.19     10.26 o 
   4  15  10        4.04        7.30     15.80 o 
   5  15  10       77.45       81.15     10.43 o 
  -5 -14  11      191.92      155.93     18.38 o 
  -4 -14  11       24.03        9.01      9.70 o 
  -3 -14  11       74.95       78.80     14.28 o 
  -2 -14  11       29.66       10.32      9.99 o 
  -1 -14  11        4.62       -0.08      9.74 o 
   0 -14  11       36.14       17.57     11.15 o 
  -7 -13  11        1.90        5.22      8.44 o 
  -6 -13  11       23.49        8.02      8.45 o 
  -5 -13  11       18.40        8.87     10.42 o 
  -4 -13  11      217.89      199.46     20.06 o 
  -3 -13  11       57.24       71.75     13.32 o 
  -2 -13  11        0.17        6.15     10.05 o 
  -1 -13  11       15.18       18.90     10.82 o 
   0 -13  11      237.05      259.30     22.66 o 
   1 -13  11       79.40       69.45     14.60 o 
   2 -13  11        0.01       -8.53      9.99 o 
  -8 -12  11       52.41       65.07      9.31 o 
  -7 -12  11       39.79       41.00     20.70 o 
  -6 -12  11      151.44      150.86     13.33 o 
  -5 -12  11      789.15      858.51     24.29 o 
  -4 -12  11      110.81       87.31     14.43 o 
  -3 -12  11        8.19       -7.77      8.57 o 
  -2 -12  11        1.51       11.42     10.35 o 
  -1 -12  11       71.88       57.76     12.52 o 
   0 -12  11      145.78      128.36     16.86 o 
   1 -12  11       35.65       46.36     12.87 o 
   2 -12  11       90.50       92.09     10.44 o 
   3 -12  11       53.65       28.68      8.18 o 
  -8 -11  11        0.43       -2.09      7.49 o 
  -7 -11  11      583.83      630.61     22.49 o 
  -6 -11  11       82.76       59.78      9.86 o 
  -5 -11  11        1.97        3.47      6.89 o 
  -4 -11  11       10.40       15.71     14.65 o 
  -3 -11  11       33.67       38.93     10.90 o 
  -2 -11  11      469.88      488.06     24.74 o 
  -1 -11  11      156.12      141.62     15.89 o 
   0 -11  11      179.39      234.35     20.49 o 
   1 -11  11     1303.01     1365.12     25.22 o 
   2 -11  11       37.25       20.69     12.56 o 
   3 -11  11      222.71      213.61     13.37 o 
   4 -11  11      138.83      118.02     11.58 o 
  -9 -10  11        1.11        6.73      8.58 o 
  -8 -10  11       63.87       56.99     10.35 o 
  -7 -10  11      530.58      511.79     20.52 o 
  -6 -10  11      186.55      200.73     19.48 o 
  -5 -10  11      103.59      100.72     12.73 o 
  -4 -10  11      541.54      550.67     17.89 o 
  -3 -10  11     1034.14      964.61     22.00 o 
  -2 -10  11      729.16      635.08     26.48 o 
  -1 -10  11      794.15      795.75     29.28 o 
   0 -10  11      107.84       60.51     10.05 o 
   1 -10  11       23.88       14.54      6.54 o 
   2 -10  11      134.35       98.36      9.55 o 
   3 -10  11        0.66        3.95     11.20 o 
   4 -10  11       42.94       37.97      8.72 o 
   5 -10  11        3.88        5.49      7.98 o 
  -9  -9  11       20.98       20.49      9.32 o 
  -8  -9  11        7.92       16.69      7.85 o 
  -7  -9  11       84.14       86.59     11.22 o 
  -6  -9  11      311.84      286.60     16.47 o 
  -5  -9  11        7.74       12.75      7.08 o 
  -4  -9  11      117.76      133.04     17.71 o 
  -3  -9  11      104.44       64.67      8.70 o 
  -2  -9  11     1096.84      936.26     30.16 o 
  -1  -9  11      904.93      808.37     28.01 o 
   0  -9  11      953.66      876.78     18.93 o 
   1  -9  11        5.06       -3.87      5.71 o 
   2  -9  11      985.19     1034.08     21.05 o 
   3  -9  11      627.75      667.07     18.19 o 
   4  -9  11       28.01       28.50      7.71 o 
   5  -9  11      146.73      156.08     12.26 o 
   6  -9  11        4.15       16.13     15.00 o 
  -9  -8  11       10.47       17.85      9.52 o 
  -8  -8  11      585.93      597.28     32.74 o 
  -7  -8  11      346.52      311.84     17.73 o 
  -6  -8  11      133.06      137.87     11.67 o 
  -5  -8  11       86.58       68.06     12.45 o 
  -4  -8  11      305.52      284.39     13.33 o 
  -3  -8  11       27.54       40.34      6.80 o 
  -2  -8  11       96.31      106.59      8.24 o 
  -1  -8  11        1.14        5.66      4.98 o 
   0  -8  11      381.12      388.72     17.23 o 
   1  -8  11      674.22      691.66     16.14 o 
   2  -8  11      602.34      552.16     15.40 o 
   3  -8  11       10.21        4.72      6.16 o 
   4  -8  11      832.88      890.61     20.53 o 
   5  -8  11        4.02        3.41      9.17 o 
   6  -8  11      525.62      534.00     23.25 o 
  -9  -7  11       15.01       13.77      7.87 o 
  -8  -7  11       21.52       21.50      8.87 o 
  -7  -7  11      302.34      263.81     22.31 o 
  -6  -7  11     1193.59     1271.02     35.45 o 
  -5  -7  11      294.25      278.40     28.54 o 
  -4  -7  11      605.06      570.54     16.93 o 
  -3  -7  11      481.23      429.00     24.59 o 
  -2  -7  11     2205.14     2231.31     22.72 o 
  -1  -7  11      762.59      816.80     14.68 o 
   0  -7  11       12.12        7.96      4.93 o 
   1  -7  11      448.03      421.25     17.87 o 
   2  -7  11      825.39      773.30     16.82 o 
   3  -7  11      664.46      627.66     25.10 o 
   4  -7  11       91.08       82.28      8.52 o 
   5  -7  11        1.69        6.40      6.52 o 
   6  -7  11       12.18       -6.24      6.24 o 
   7  -7  11       41.28       37.31      8.10 o 
  -9  -6  11      103.76       91.12     12.02 o 
  -8  -6  11      482.26      462.21     19.96 o 
  -7  -6  11      173.24      147.01     15.02 o 
  -6  -6  11      142.79      106.27     12.01 o 
  -5  -6  11     1570.82     1474.23     41.06 o 
  -4  -6  11       62.04       58.67      7.55 o 
  -3  -6  11      125.39      129.91     10.51 o 
  -2  -6  11       70.19       98.85      6.49 o 
  -1  -6  11      172.27      169.53      6.35 o 
   0  -6  11      320.98      278.65      9.89 o 
   1  -6  11     1237.42     1244.37     19.67 o 
   2  -6  11       96.02       94.39      7.38 o 
   3  -6  11      475.89      489.86     19.89 o 
   4  -6  11      170.77      143.21     11.53 o 
   5  -6  11       11.49       24.46      6.94 o 
   6  -6  11        2.63        0.36      6.35 o 
   7  -6  11      211.08      203.76     12.40 o 
  -9  -5  11      199.01      202.81     30.85 o 
  -8  -5  11      200.85      225.05     15.94 o 
  -7  -5  11      216.01      200.41     14.18 o 
  -6  -5  11      918.08      889.13     22.81 o 
  -5  -5  11      166.08      150.82     26.31 o 
  -4  -5  11     2239.11     2013.29     72.54 o 
  -3  -5  11      175.50      160.24      9.61 o 
  -2  -5  11       71.53       80.46      5.02 o 
  -1  -5  11     1274.72     1165.94     14.17 o 
   0  -5  11     1577.60     1484.09     16.65 o 
   1  -5  11      383.54      349.63     11.90 o 
   2  -5  11      130.61      122.53      7.74 o 
   3  -5  11      437.84      393.42     14.14 o 
   4  -5  11        4.01        7.05      5.34 o 
   5  -5  11       34.77       27.08      6.55 o 
   6  -5  11      152.86      152.21     12.93 o 
   7  -5  11      271.53      301.07     20.98 o 
   8  -5  11        1.74       -2.34      8.85 o 
  -9  -4  11       11.23        9.39      7.97 o 
  -8  -4  11        0.40       -0.63      6.78 o 
  -7  -4  11      118.76      130.78     13.60 o 
  -6  -4  11     2516.26     2541.68     40.65 o 
  -5  -4  11      165.77      185.58     11.96 o 
  -4  -4  11      718.52      706.25     17.86 o 
  -3  -4  11     1388.02     1439.84     16.19 o 
  -2  -4  11     1163.47     1298.69     16.24 o 
  -1  -4  11     1101.54      962.89     14.15 o 
   0  -4  11       60.13       68.79      7.23 o 
   1  -4  11      269.40      220.55     11.09 o 
   2  -4  11      782.61      769.97     14.59 o 
   3  -4  11      562.11      495.82     15.04 o 
   4  -4  11      255.59      231.28     12.26 o 
   5  -4  11      737.31      749.08     16.65 o 
   6  -4  11      772.43      780.49     17.64 o 
   7  -4  11        0.02        4.42      8.63 o 
   8  -4  11      137.65      146.49     10.36 o 
  -9  -3  11       39.91       50.70     10.06 o 
  -8  -3  11      266.96      246.92     15.86 o 
  -7  -3  11       98.42       92.39     10.61 o 
  -6  -3  11      864.10      823.99     23.18 o 
  -5  -3  11      311.84      236.03     12.89 o 
  -4  -3  11     1948.53     1972.93     23.00 o 
  -3  -3  11      285.30      308.81      7.28 o 
  -2  -3  11       20.02       32.85      3.47 o 
  -1  -3  11     1226.30     1217.19     14.00 o 
   0  -3  11      295.13      269.82      6.35 o 
   1  -3  11       52.78       30.90      5.76 o 
   2  -3  11     1099.21     1058.40     16.44 o 
   3  -3  11      668.40      706.84     14.09 o 
   4  -3  11        0.39       -0.02      4.40 o 
   5  -3  11       25.82       29.53      5.64 o 
   6  -3  11      100.74       91.50      7.84 o 
   7  -3  11      311.74      293.59     17.64 o 
   8  -3  11       30.83       15.91     11.89 o 
   9  -3  11        3.43       10.49      8.82 o 
  -9  -2  11      183.45      160.52     14.36 o 
  -8  -2  11       22.83        9.79      7.49 o 
  -7  -2  11        0.02       -4.67      6.51 o 
  -6  -2  11      111.03      116.24     10.64 o 
  -5  -2  11      169.25      193.96      7.85 o 
  -4  -2  11       54.40       45.35      4.52 o 
  -3  -2  11     1485.74     1335.52     15.58 o 
  -2  -2  11      141.76      154.57      5.85 o 
  -1  -2  11       10.09       23.13      3.07 o 
   0  -2  11       63.81       35.47      3.82 o 
   1  -2  11      125.20      134.65      4.57 o 
   2  -2  11     1563.63     1404.94     18.94 o 
   3  -2  11     1484.18     1294.52     18.57 o 
   4  -2  11      609.56      576.67     17.19 o 
   5  -2  11      203.58      214.56     14.11 o 
   6  -2  11      144.73      122.89      8.31 o 
   7  -2  11       70.88       95.99      8.74 o 
   8  -2  11      344.44      377.19     18.47 o 
   9  -2  11       38.67       26.08      9.48 o 
  -9  -1  11        7.13       -0.02      7.48 o 
  -8  -1  11        0.01       -4.57      7.28 o 
  -7  -1  11      145.52      144.14     12.42 o 
  -6  -1  11     2289.11     2344.76     29.52 o 
  -5  -1  11        0.55        2.17      3.51 o 
  -4  -1  11      515.45      525.68     11.49 o 
  -3  -1  11     1551.55     1521.92     17.33 o 
  -2  -1  11      593.37      558.94      9.74 o 
  -1  -1  11      595.95      557.00      9.14 o 
   0  -1  11       69.55       67.43      5.65 o 
   1  -1  11       75.80       72.28      4.80 o 
   2  -1  11     4583.64     4760.16     36.54 o 
   3  -1  11     1972.57     1968.33     23.45 o 
   4  -1  11       76.34       59.53      5.54 o 
   5  -1  11      287.06      240.94      9.35 o 
   6  -1  11       39.11       34.40      6.28 o 
   7  -1  11      143.29      152.19     11.70 o 
   8  -1  11      119.91       92.72     10.90 o 
   9  -1  11       98.88       77.28     11.23 o 
  -9   0  11      481.44      488.84     20.86 o 
  -8   0  11       19.58       13.27      8.14 o 
  -7   0  11      532.10      515.27     19.34 o 
  -6   0  11     1056.71     1010.29     18.39 o 
  -5   0  11       72.88       60.89      6.83 o 
  -4   0  11       37.62       36.56      4.73 o 
  -3   0  11      276.11      253.74      7.28 o 
  -2   0  11      151.53      149.16      6.67 o 
  -1   0  11     3533.65     3756.96     31.04 o 
   0   0  11     3786.34     3801.14     30.77 o 
   1   0  11     2186.22     2257.93     20.56 o 
   2   0  11      805.78      700.81      9.47 o 
   3   0  11      130.62      111.95      4.52 o 
   4   0  11       63.79       84.85      4.37 o 
   5   0  11      363.54      322.10     11.89 o 
   6   0  11        1.41        3.78      4.25 o 
   7   0  11        0.29        2.74      6.00 o 
   8   0  11        1.34       -4.31     14.08 o 
   9   0  11      569.03      566.87     20.61 o 
  -9   1  11       26.03       38.91     10.21 o 
  -8   1  11       49.80       43.24      9.81 o 
  -7   1  11      291.17      281.95     18.45 o 
  -6   1  11       33.38       41.89      6.20 o 
  -5   1  11      132.08      130.27      7.94 o 
  -4   1  11     2698.74     2744.90     30.87 o 
  -3   1  11       13.31        7.86      7.58 o 
  -2   1  11     1089.11     1141.21     16.08 o 
  -1   1  11     2389.18     2580.80     23.56 o 
   0   1  11      326.85      269.71      6.61 o 
   1   1  11       18.07       23.58      2.97 o 
   2   1  11      373.30      389.09      7.20 o 
   3   1  11     1080.65      951.48     11.62 o 
   4   1  11     2968.55     2916.23     33.52 o 
   5   1  11     1060.05      976.48     18.38 o 
   6   1  11      693.85      689.44     26.76 o 
   7   1  11        4.15       17.24     13.71 o 
   8   1  11        5.91        8.25      6.37 o 
   9   1  11        2.87        3.54     12.59 o 
  10   1  11       24.26       55.66     17.77 o 
  -9   2  11        0.00       -7.65      7.65 o 
  -8   2  11        4.17       15.64      8.68 o 
  -7   2  11      459.99      490.85     15.11 o 
  -6   2  11      842.36      822.84     17.60 o 
  -5   2  11      507.55      429.46     12.49 o 
  -4   2  11     1076.19     1039.27     18.70 o 
  -3   2  11      339.17      327.13      9.85 o 
  -2   2  11     3551.41     3463.43     30.41 o 
  -1   2  11     1344.95     1340.15     15.46 o 
   0   2  11     3885.22     3934.56     32.08 o 
   1   2  11     2085.75     2126.34     22.14 o 
   2   2  11     2857.78     2990.27     25.22 o 
   3   2  11      891.16      957.05     11.70 o 
   4   2  11     1336.30     1345.94     14.82 o 
   5   2  11        7.66        7.29      2.80 o 
   6   2  11     2091.52     2003.93     24.49 o 
   7   2  11      268.52      248.66     17.24 o 
   8   2  11       65.61       78.65     16.10 o 
   9   2  11       37.37       56.80     15.98 o 
  10   2  11      108.39       63.40     18.03 o 
  -8   3  11       35.09       31.02      8.22 o 
  -7   3  11        0.01       -5.38      5.38 o 
  -6   3  11      782.65      751.66     17.35 o 
  -5   3  11        0.38       -2.54      4.49 o 
  -4   3  11      969.24      940.03     16.99 o 
  -3   3  11      157.59      148.66      7.80 o 
  -2   3  11     1204.45     1177.15     15.26 o 
  -1   3  11        2.95        2.49      2.94 o 
   0   3  11      186.96      162.35     14.68 o 
   1   3  11     3813.94     3864.92     38.48 o 
   2   3  11        0.18        6.42      3.37 o 
   3   3  11      619.73      523.27      8.22 o 
   4   3  11      240.15      189.75      6.71 o 
   5   3  11      103.46       92.21      4.79 o 
   6   3  11      295.19      319.89      9.76 o 
   7   3  11        1.63        5.76     10.25 o 
   8   3  11       10.86       13.61     12.08 o 
   9   3  11      801.99      822.07     37.55 o 
  10   3  11       22.89       52.01     16.18 o 
  -8   4  11       69.09       64.24      8.67 o 
  -7   4  11       45.05       43.81      8.42 o 
  -6   4  11       47.52       38.88      8.26 o 
  -5   4  11        0.72        1.12      5.01 o 
  -4   4  11      328.97      343.50     11.49 o 
  -3   4  11      807.63      793.83     15.16 o 
  -2   4  11       54.08       55.83      4.88 o 
  -1   4  11       53.96       44.06      4.20 o 
   0   4  11      241.07      253.08      6.94 o 
   1   4  11       50.95       50.93      5.29 o 
   2   4  11      202.30      208.69      9.50 o 
   3   4  11     1059.49     1095.57     16.53 o 
   4   4  11        9.67       11.92      3.80 o 
   5   4  11      613.72      562.71     12.28 o 
   6   4  11      500.83      504.64     11.78 o 
   7   4  11      123.09      152.74     11.15 o 
   8   4  11       18.13       14.56     11.63 o 
   9   4  11       11.40      -11.78     11.78 o 
  10   4  11      193.17      196.70     23.90 o 
  -7   5  11      928.72      939.88     21.73 o 
  -6   5  11        0.86        6.70      5.75 o 
  -5   5  11        0.34        0.21      5.03 o 
  -4   5  11      352.03      326.90     14.15 o 
  -3   5  11      136.40      136.40     13.34 o 
  -2   5  11       80.91       81.70      6.34 o 
  -1   5  11        1.33       14.26      4.67 o 
   0   5  11      760.79      629.67     10.32 o 
   1   5  11     6928.55     6792.59     61.31 o 
   2   5  11     1742.08     1645.27     25.32 o 
   3   5  11     1434.18     1416.52     19.75 o 
   4   5  11      116.19      104.90      6.66 o 
   5   5  11       24.03       28.11      4.89 o 
   6   5  11      137.21      149.33      7.94 o 
   7   5  11        4.04       10.63      5.93 o 
   8   5  11       21.27       22.65      7.38 o 
   9   5  11       77.78       55.98     14.76 o 
  10   5  11       31.22       12.95     13.58 o 
  -7   6  11      360.88      341.63     15.28 o 
  -6   6  11        5.53        5.28      6.14 o 
  -5   6  11     1059.69     1064.31     21.50 o 
  -4   6  11      138.49      139.27      9.20 o 
  -3   6  11     1300.13     1312.96     28.25 o 
  -2   6  11       16.84       28.48      5.07 o 
  -1   6  11      615.52      581.30     19.88 o 
   0   6  11      878.38      936.21     13.49 o 
   1   6  11       31.79       32.88      5.28 o 
   2   6  11     2548.16     2653.16     33.25 o 
   3   6  11      684.38      656.34     22.20 o 
   4   6  11     2704.07     2787.87     31.76 o 
   5   6  11       60.61       77.13      6.63 o 
   6   6  11      343.76      318.23     10.73 o 
   7   6  11        0.52       -2.98      4.36 o 
   8   6  11     1327.53     1351.85     29.70 o 
   9   6  11        7.79       24.34     13.77 o 
  10   6  11        0.54        1.80     13.66 o 
  -6   7  11        0.26       -5.77      5.77 o 
  -5   7  11        4.02        2.38      5.85 o 
  -4   7  11      178.89      173.88     15.01 o 
  -3   7  11     1471.63     1467.90     23.05 o 
  -2   7  11      372.39      348.31     11.21 o 
  -1   7  11       47.37       43.79      5.16 o 
   0   7  11      253.61      218.80      9.74 o 
   1   7  11     1429.29     1389.05     21.37 o 
   2   7  11     2755.18     2729.54     31.99 o 
   3   7  11       22.96       14.68      5.03 o 
   4   7  11     1319.50     1279.18     23.73 o 
   5   7  11        3.44       14.52      4.87 o 
   6   7  11      270.97      286.26     10.96 o 
   7   7  11      134.19      139.95      8.43 o 
   8   7  11        2.86        8.49     15.15 o 
   9   7  11      220.03      212.97     14.95 o 
  -6   8  11        4.04       10.44      7.86 o 
  -5   8  11      217.33      225.79     14.03 o 
  -4   8  11      122.84      151.05     10.17 o 
  -3   8  11      558.94      545.17     14.55 o 
  -2   8  11       89.77      101.85      7.49 o 
  -1   8  11      222.62      209.21     12.77 o 
   0   8  11     1231.94     1215.99     17.64 o 
   1   8  11     1021.05      944.97     18.04 o 
   2   8  11      515.20      495.76     13.35 o 
   3   8  11        7.89        3.64      4.73 o 
   4   8  11     2545.52     2666.44     32.55 o 
   5   8  11       22.99       16.48      5.36 o 
   6   8  11       31.83       10.72      5.66 o 
   7   8  11      152.10      122.45      8.42 o 
   8   8  11      651.26      639.31     21.56 o 
   9   8  11        9.92        3.91     15.37 o 
  10   8  11      406.77      435.40     36.65 o 
  -5   9  11       42.26       45.55      9.32 o 
  -4   9  11      176.67      188.20     11.53 o 
  -3   9  11      210.71      197.33     14.49 o 
  -2   9  11      285.72      259.70     26.84 o 
  -1   9  11      695.32      654.64     20.18 o 
   0   9  11       10.11        5.48      5.66 o 
   1   9  11        1.32       -3.80      4.42 o 
   2   9  11      314.13      294.48     11.78 o 
   3   9  11      132.27      136.06      8.88 o 
   4   9  11       15.68        7.88      5.34 o 
   5   9  11      190.66      172.15      9.64 o 
   6   9  11      102.48       83.15      7.85 o 
   7   9  11      348.99      319.37     12.51 o 
   8   9  11      720.45      683.84     15.12 o 
   9   9  11       55.49       72.24     11.32 o 
  -5  10  11      117.04      119.92     23.05 o 
  -4  10  11      415.88      385.72     19.03 o 
  -3  10  11       39.25       44.18     11.03 o 
  -2  10  11        8.04       13.76     10.75 o 
  -1  10  11      326.89      343.67     17.26 o 
   0  10  11      871.26      883.37     23.40 o 
   1  10  11      326.41      302.07     11.42 o 
   2  10  11       10.84        2.09      4.60 o 
   3  10  11      216.79      197.48      9.37 o 
   4  10  11       76.75       50.59      6.86 o 
   5  10  11     1214.39     1175.17     23.46 o 
   6  10  11      125.52       96.63      7.82 o 
   7  10  11      834.41      857.91     17.22 o 
   8  10  11       52.08       45.06      7.24 o 
   9  10  11       20.86       15.36      9.90 o 
  -4  11  11       55.43       50.79     18.75 o 
  -3  11  11       19.67       18.17      9.04 o 
  -2  11  11       39.92       46.85     10.01 o 
  -1  11  11      202.78      210.16     15.15 o 
   0  11  11      534.91      547.79     20.01 o 
   1  11  11       40.21       39.80      8.80 o 
   2  11  11       64.26       65.21      9.04 o 
   3  11  11       70.63       89.28      7.45 o 
   4  11  11        7.08       13.96      5.44 o 
   5  11  11      639.39      613.21     15.05 o 
   6  11  11       19.61       13.10      5.79 o 
   7  11  11      684.15      721.82     16.58 o 
   8  11  11      222.84      211.79     17.97 o 
   9  11  11       34.96       30.18     12.11 o 
  -3  12  11      223.44      229.90     17.47 o 
  -2  12  11      150.72      152.90     14.44 o 
  -1  12  11       37.16       19.34      9.56 o 
   0  12  11      758.11      736.69     23.34 o 
   1  12  11        3.85        5.35      7.95 o 
   2  12  11      121.57       91.32      7.80 o 
   3  12  11        0.89       10.18      5.61 o 
   4  12  11      248.78      267.15     11.91 o 
   5  12  11       41.59       42.47      8.38 o 
   6  12  11        5.21        4.21      5.73 o 
   7  12  11       46.96       75.53      9.36 o 
   8  12  11      278.85      288.21     14.48 o 
  -2  13  11        0.15        3.44     11.02 o 
  -1  13  11       46.57       36.47     15.90 o 
   0  13  11      171.48      142.91     13.54 o 
   1  13  11       26.84       17.91      9.48 o 
   2  13  11      461.95      533.36     29.24 o 
   3  13  11        0.92        7.22      6.26 o 
   4  13  11      136.05      114.49      9.03 o 
   5  13  11       51.16       52.46      7.53 o 
   6  13  11      796.95      829.84     23.26 o 
   7  13  11        2.54        4.32      7.00 o 
   0  14  11        3.24        8.71      9.60 o 
   1  14  11      288.51      277.84     19.66 o 
   2  14  11      236.92      234.36     16.82 o 
   3  14  11       83.32       88.36      8.66 o 
   4  14  11      101.18      119.31      9.82 o 
   5  14  11      193.82      210.76     11.62 o 
   6  14  11        7.37       14.75      7.47 o 
   2  15  11       72.28       83.33     12.52 o 
   3  15  11      141.74      146.83     14.47 o 
   4  15  11        6.24        6.97      6.67 o 
  -5 -14  12      505.70      472.36     27.77 o 
  -4 -14  12       36.45       45.92     12.53 o 
  -3 -14  12       62.64       95.80     15.46 o 
  -2 -14  12        0.02        1.29      9.44 o 
  -1 -14  12        1.29       -9.15      9.15 o 
  -6 -13  12      227.24      257.29     23.82 o 
  -5 -13  12       28.08       22.00     11.10 o 
  -4 -13  12        8.92       18.40     10.97 o 
  -3 -13  12       11.15       14.67     10.03 o 
  -2 -13  12      365.93      365.48     24.04 o 
  -1 -13  12      141.42      126.86     17.03 o 
   0 -13  12       87.71       84.83     16.06 o 
   1 -13  12       76.16       48.62     13.15 o 
  -7 -12  12     1286.64     1463.72     34.55 o 
  -6 -12  12       29.60       33.74      9.08 o 
  -5 -12  12        0.03        3.22      8.90 o 
  -4 -12  12      175.02      175.66     19.38 o 
  -3 -12  12      123.50      116.09     15.53 o 
  -2 -12  12      295.60      307.58     23.46 o 
  -1 -12  12      130.05      110.73     16.10 o 
   0 -12  12      146.24      103.08     15.70 o 
   1 -12  12       50.27       36.42     12.91 o 
   2 -12  12      184.07      187.92     20.86 o 
   3 -12  12       28.09       34.04     12.46 o 
  -8 -11  12        8.71       11.47      9.36 o 
  -7 -11  12       28.65       29.34      8.69 o 
  -6 -11  12      156.13      178.22     14.42 o 
  -5 -11  12        1.08       -6.79      6.79 o 
  -4 -11  12      733.19      741.45     30.54 o 
  -3 -11  12        2.30       -7.57      7.57 o 
  -2 -11  12      199.07      254.86     21.26 o 
  -1 -11  12      203.93      202.08     18.99 o 
   0 -11  12      151.50      127.56     16.29 o 
   1 -11  12       11.42       15.36     10.52 o 
   2 -11  12      153.53      155.88     11.75 o 
   3 -11  12       11.18       21.38      7.98 o 
   4 -11  12      150.38      150.31     12.70 o 
  -8 -10  12      198.67      211.65     20.23 o 
  -7 -10  12      267.31      248.82     25.23 o 
  -6 -10  12      106.20       85.28     11.70 o 
  -5 -10  12      829.73      778.81     22.29 o 
  -4 -10  12      318.46      326.16     15.20 o 
  -3 -10  12      345.57      310.59     20.42 o 
  -2 -10  12        8.85       -7.58      7.58 o 
  -1 -10  12      613.76      625.20     27.03 o 
   0 -10  12      258.32      229.37     18.96 o 
   1 -10  12      419.59      432.58     24.07 o 
   2 -10  12        2.95       15.40      7.22 o 
   3 -10  12      215.90      251.04     13.85 o 
   4 -10  12       48.46       54.12      9.30 o 
  -9  -9  12       12.59        2.84      8.06 o 
  -8  -9  12      644.28      661.94     37.48 o 
  -7  -9  12       24.54       28.81      8.93 o 
  -6  -9  12      103.87       90.15     10.88 o 
  -5  -9  12      396.76      370.47     16.19 o 
  -4  -9  12      518.77      508.16     14.05 o 
  -3  -9  12       21.72       21.25     12.34 o 
  -2  -9  12      752.07      749.10     27.84 o 
  -1  -9  12        1.40        2.84      8.09 o 
   0  -9  12      396.33      309.12     12.33 o 
   1  -9  12      867.76      866.80     19.84 o 
   2  -9  12      312.11      281.36     13.38 o 
   3  -9  12        2.95        7.30      8.61 o 
   4  -9  12      380.20      374.64     18.25 o 
   5  -9  12        9.90       17.36     12.07 o 
  -9  -8  12       27.45       30.17     16.49 o 
  -8  -8  12       89.79      103.73     37.57 o 
  -7  -8  12      126.29      117.95     12.11 o 
  -6  -8  12      148.35      131.10     11.95 o 
  -5  -8  12        3.23       -3.14      5.86 o 
  -4  -8  12        1.34        2.93      8.98 o 
  -3  -8  12      132.37      128.48      9.68 o 
  -2  -8  12        0.15        3.71      4.65 o 
  -1  -8  12     1537.47     1458.00     38.32 o 
   0  -8  12       74.25       62.83      7.25 o 
   1  -8  12      436.99      421.93     26.95 o 
   2  -8  12      852.05      820.70     18.54 o 
   3  -8  12        2.54       -7.22      7.22 o 
   4  -8  12      265.99      280.77     13.85 o 
   5  -8  12        6.04        3.64      7.01 o 
   6  -8  12       79.85       65.78     14.54 o 
  -9  -7  12       11.54       11.33      8.58 o 
  -8  -7  12        8.61        7.01      7.74 o 
  -7  -7  12       36.35       31.40      8.60 o 
  -6  -7  12      101.64       84.54     10.24 o 
  -5  -7  12       30.27       20.62      7.06 o 
  -4  -7  12       47.00       50.02      7.56 o 
  -3  -7  12      239.75      246.00     11.72 o 
  -2  -7  12      419.03      385.48     12.85 o 
  -1  -7  12      170.99      168.53      8.54 o 
   0  -7  12        3.40        4.98      4.81 o 
   1  -7  12       65.76       55.04      8.25 o 
   2  -7  12      303.87      283.34     14.87 o 
   3  -7  12      483.47      470.73     14.82 o 
   4  -7  12      401.76      372.05     14.49 o 
   5  -7  12      116.38      133.19     13.29 o 
   6  -7  12        5.06        1.81      6.94 o 
   7  -7  12        1.41        4.19      9.59 o 
  -9  -6  12      244.63      253.13     17.62 o 
  -8  -6  12      920.28      945.11     41.57 o 
  -7  -6  12      298.11      310.88     23.79 o 
  -6  -6  12        0.09       18.59      7.29 o 
  -5  -6  12     2073.76     2057.65     35.07 o 
  -4  -6  12        0.09       -3.99      5.09 o 
  -3  -6  12     2803.57     2744.87     54.21 o 
  -2  -6  12      368.76      352.45      9.69 o 
  -1  -6  12       64.97       70.72      4.79 o 
   0  -6  12     1250.33     1199.43     19.13 o 
   1  -6  12      391.33      390.26     15.45 o 
   2  -6  12      233.67      202.51     10.14 o 
   3  -6  12       53.33       31.48      6.30 o 
   4  -6  12       87.89       78.86      8.34 o 
   5  -6  12        1.60       -1.31      6.11 o 
   6  -6  12      224.76      212.80     17.56 o 
   7  -6  12       42.58       61.19     10.85 o 
  -9  -5  12       15.35       16.49      8.94 o 
  -8  -5  12        0.98       -2.47      7.50 o 
  -7  -5  12       11.61       22.88      7.65 o 
  -6  -5  12      580.62      555.64     25.82 o 
  -5  -5  12        0.46        6.63      6.20 o 
  -4  -5  12      133.42      121.84      9.68 o 
  -3  -5  12      253.90      235.09     11.01 o 
  -2  -5  12      595.06      615.22     10.34 o 
  -1  -5  12      181.23      170.22      6.19 o 
   0  -5  12      731.23      644.75      9.95 o 
   1  -5  12        1.39       -0.30      6.36 o 
   2  -5  12      191.03      190.58      9.44 o 
   3  -5  12      600.19      575.62     14.53 o 
   4  -5  12      126.50       95.76      8.12 o 
   5  -5  12       74.75       67.77      7.93 o 
   6  -5  12        0.19        3.56      6.29 o 
   7  -5  12       51.97       33.37      8.45 o 
   8  -5  12       56.59       27.64      7.39 o 
  -9  -4  12        2.64       -3.74      9.09 o 
  -8  -4  12      160.98      137.96     13.51 o 
  -7  -4  12      160.06      156.40     20.15 o 
  -6  -4  12        2.92        2.70      6.32 o 
  -5  -4  12        0.94       -0.33      5.71 o 
  -4  -4  12      207.87      238.59     11.99 o 
  -3  -4  12      193.71      182.94      6.76 o 
  -2  -4  12     1375.77     1453.45     16.49 o 
  -1  -4  12     2657.43     2730.30     28.32 o 
   0  -4  12        1.04        9.18      2.68 o 
   1  -4  12     1789.38     1737.23     24.81 o 
   2  -4  12     1346.56     1386.72     20.61 o 
   3  -4  12      432.26      333.56     11.32 o 
   4  -4  12      277.06      228.57     10.67 o 
   5  -4  12      248.60      282.77     12.24 o 
   6  -4  12      119.10      119.76      9.26 o 
   7  -4  12      185.85      201.35     11.64 o 
   8  -4  12      303.78      286.66     13.88 o 
  -9  -3  12      227.23      218.73     16.37 o 
  -8  -3  12       67.94       49.57     10.07 o 
  -7  -3  12        2.80        3.61      7.21 o 
  -6  -3  12      863.56      929.87     41.68 o 
  -5  -3  12      338.92      318.35     14.97 o 
  -4  -3  12      203.49      199.78     10.83 o 
  -3  -3  12      363.96      313.51      9.40 o 
  -2  -3  12        3.33        9.69      2.96 o 
  -1  -3  12     1021.90      915.55     12.36 o 
   0  -3  12     5052.46     5002.04     46.62 o 
   1  -3  12       40.86       24.90      4.57 o 
   2  -3  12      591.72      547.48     11.02 o 
   3  -3  12      992.46     1007.06     17.27 o 
   4  -3  12      699.73      717.86     15.22 o 
   5  -3  12     1000.99      993.31     21.67 o 
   6  -3  12       35.24       28.74      6.35 o 
   7  -3  12        6.12        5.65      5.89 o 
   8  -3  12       22.93        5.78      6.01 o 
  -9  -2  12       23.09       32.43      9.65 o 
  -8  -2  12        0.50       -4.85      7.20 o 
  -7  -2  12       90.67       92.26     10.96 o 
  -6  -2  12      186.76      228.93     14.12 o 
  -5  -2  12      708.51      690.93     19.38 o 
  -4  -2  12       38.21       26.01      4.14 o 
  -3  -2  12       53.20       64.75      6.38 o 
  -2  -2  12      665.23      623.26     10.93 o 
  -1  -2  12       42.77       47.80      5.96 o 
   0  -2  12       97.52       94.53      5.06 o 
   1  -2  12      659.76      694.07     10.36 o 
   2  -2  12       19.40       12.51      4.01 o 
   3  -2  12     1261.13     1233.86     16.49 o 
   4  -2  12        2.41        6.32      4.36 o 
   5  -2  12        5.85       -1.20      4.58 o 
   6  -2  12      120.38      119.18      8.24 o 
   7  -2  12      227.99      218.90     10.74 o 
   8  -2  12       77.24       99.18     11.66 o 
   9  -2  12       13.86       16.98     14.07 o 
  -9  -1  12        3.86        2.17      8.01 o 
  -8  -1  12       37.87       22.63      9.04 o 
  -7  -1  12       50.07       57.31     12.99 o 
  -6  -1  12      148.82      122.27     11.02 o 
  -5  -1  12       72.03       53.31      6.38 o 
  -4  -1  12      180.23      185.96      7.88 o 
  -3  -1  12      399.64      376.99     10.60 o 
  -2  -1  12      238.54      221.07      6.80 o 
  -1  -1  12      131.61      115.58      6.32 o 
   0  -1  12     4197.90     4365.53     35.02 o 
   1  -1  12     6461.87     6552.35     48.75 o 
   2  -1  12      323.46      330.00     11.10 o 
   3  -1  12     3575.83     3433.10     35.41 o 
   4  -1  12       78.72       79.79      6.37 o 
   5  -1  12      383.60      383.47     11.32 o 
   6  -1  12      610.78      650.26     14.71 o 
   7  -1  12      319.54      337.12     15.76 o 
   8  -1  12      127.12      133.15     15.47 o 
   9  -1  12      124.23      172.57     17.95 o 
  -9   0  12       40.35        9.33      8.77 o 
  -8   0  12       96.14       68.83     10.98 o 
  -7   0  12      553.93      552.74     19.88 o 
  -6   0  12       20.79       26.03      5.32 o 
  -5   0  12      464.72      516.14     12.71 o 
  -4   0  12      626.00      555.98     22.55 o 
  -3   0  12      474.22      468.26     10.78 o 
  -2   0  12     1174.43     1136.01     14.49 o 
  -1   0  12      354.90      324.16      7.80 o 
   0   0  12      642.97      653.27     10.05 o 
   1   0  12     1943.39     1959.95     19.07 o 
   2   0  12        2.23        2.96      2.49 o 
   3   0  12        9.74        5.56      2.61 o 
   4   0  12        0.71        0.90      3.64 o 
   5   0  12      151.19      153.07      7.81 o 
   6   0  12      169.00      154.77      8.28 o 
   7   0  12      802.90      780.71     18.12 o 
   8   0  12       32.89       59.21      9.52 o 
   9   0  12      102.41       92.87     13.65 o 
  -9   1  12       54.84       61.64     21.66 o 
  -8   1  12        1.41        1.69      9.23 o 
  -7   1  12       35.15       25.25     10.13 o 
  -6   1  12       94.69       86.83     13.85 o 
  -5   1  12       21.09       17.35      4.96 o 
  -4   1  12      143.91      127.68     11.82 o 
  -3   1  12      486.27      396.29     10.98 o 
  -2   1  12       88.02       98.34      5.33 o 
  -1   1  12     2813.61     2801.27     25.61 o 
   0   1  12      278.65      403.74     12.21 o 
   1   1  12     6006.08     5846.72     62.70 o 
   2   1  12     3087.66     3145.48     26.83 o 
   3   1  12     2492.96     2480.53     22.58 o 
   4   1  12      448.86      385.22     10.15 o 
   5   1  12       27.82       36.23      5.24 o 
   6   1  12      130.39      125.37     11.82 o 
   7   1  12      600.30      548.08     37.14 o 
   8   1  12      100.34      108.80     19.66 o 
   9   1  12       42.70       19.62     15.09 o 
  -8   2  12      774.45      848.78     26.37 o 
  -7   2  12        6.45        6.91      6.58 o 
  -6   2  12       89.93       82.99      7.81 o 
  -5   2  12       41.32       51.99      6.51 o 
  -4   2  12       22.16       20.71      7.17 o 
  -3   2  12     1122.04     1059.86     17.05 o 
  -2   2  12        0.34        2.05      3.16 o 
  -1   2  12      197.55      189.43      6.66 o 
   0   2  12      706.91      712.45     10.82 o 
   1   2  12       41.57       53.30      3.86 o 
   2   2  12      276.34      219.41      6.33 o 
   3   2  12      369.47      323.35      7.10 o 
   4   2  12     1204.80     1196.47     14.20 o 
   5   2  12        2.54       11.72      3.71 o 
   6   2  12     1665.04     1634.25     22.13 o 
   7   2  12      190.81      180.35     20.30 o 
   8   2  12      308.76      289.18     26.43 o 
   9   2  12      243.39      211.26     24.86 o 
  -8   3  12       48.44       60.23     11.13 o 
  -7   3  12      103.62       94.15      9.23 o 
  -6   3  12      141.77      139.58     17.13 o 
  -5   3  12       57.66       52.72      6.59 o 
  -4   3  12     1792.05     1767.16     24.70 o 
  -3   3  12      351.31      321.57     10.30 o 
  -2   3  12     1558.81     1427.45     17.52 o 
  -1   3  12     2400.43     2412.97     23.66 o 
   0   3  12      590.50      516.44      9.40 o 
   1   3  12     3041.70     3191.06     37.93 o 
   2   3  12      186.74      194.64      5.74 o 
   3   3  12     3129.25     3024.22     32.04 o 
   4   3  12     2012.42     2019.32     20.10 o 
   5   3  12      461.86      442.69     11.14 o 
   6   3  12        8.98       24.10      4.50 o 
   7   3  12       55.64       49.09     14.04 o 
   8   3  12      232.43      194.59     21.81 o 
   9   3  12       24.08       27.08     14.36 o 
  10   3  12       62.55       45.07     16.53 o 
  -8   4  12      231.87      248.29     13.94 o 
  -7   4  12       56.47       52.76      7.86 o 
  -6   4  12       32.59       31.14      6.74 o 
  -5   4  12        0.55        4.39      5.01 o 
  -4   4  12      166.97      163.42      9.22 o 
  -3   4  12      120.13      129.41      7.93 o 
  -2   4  12     1085.28      943.32     16.01 o 
  -1   4  12      591.84      609.84     11.00 o 
   0   4  12      924.65      874.41     12.47 o 
   1   4  12        4.04        8.74      3.24 o 
   2   4  12      344.02      336.31     10.76 o 
   3   4  12        2.73        0.88      3.65 o 
   4   4  12      568.12      531.41     12.12 o 
   5   4  12      149.83      148.00      7.84 o 
   6   4  12       83.63       84.29      6.53 o 
   7   4  12      769.86      816.28     21.35 o 
   8   4  12       29.56       17.71     11.91 o 
   9   4  12       13.58       23.00     13.20 o 
  10   4  12        2.91       17.80     13.91 o 
  -7   5  12      110.98      113.87     10.41 o 
  -6   5  12        7.94        0.54      5.34 o 
  -5   5  12       25.37       36.99      6.73 o 
  -4   5  12      990.35      991.21     19.00 o 
  -3   5  12       67.16       55.01      6.38 o 
  -2   5  12       25.34       19.55      4.83 o 
  -1   5  12     1844.69     1864.97     20.78 o 
   0   5  12     4453.06     4328.79     36.29 o 
   1   5  12      528.77      497.39     12.23 o 
   2   5  12        1.87        8.01      4.36 o 
   3   5  12     1037.90     1027.71     17.06 o 
   4   5  12        0.29       -2.92      3.94 o 
   5   5  12     1081.87     1093.89     18.12 o 
   6   5  12       87.86       88.70      7.04 o 
   7   5  12     1396.41     1289.23     27.50 o 
   8   5  12       61.26       60.85     15.58 o 
   9   5  12      375.99      383.57     30.05 o 
  10   5  12      248.96      224.02     25.30 o 
  -7   6  12        0.04       -2.43      6.42 o 
  -6   6  12      121.39      116.42     18.57 o 
  -5   6  12      265.47      249.38     20.88 o 
  -4   6  12     1075.20     1035.32     19.94 o 
  -3   6  12       31.04       35.94      6.08 o 
  -2   6  12      563.73      538.87     13.08 o 
  -1   6  12     1031.81     1033.41     20.98 o 
   0   6  12     2124.45     2225.64     28.44 o 
   1   6  12       17.17       11.64      4.83 o 
   2   6  12      915.67      899.65     16.68 o 
   3   6  12      123.88      131.81      7.89 o 
   4   6  12      836.07      922.62     16.91 o 
   5   6  12        7.12        5.68      4.77 o 
   6   6  12      819.43      840.49     16.58 o 
   7   6  12       63.68       52.95      6.25 o 
   8   6  12      130.32      132.68     12.03 o 
   9   6  12      102.55       77.18     17.32 o 
  10   6  12      128.60      104.58     19.24 o 
  -6   7  12       52.47       40.47      7.98 o 
  -5   7  12      135.01      123.99     13.65 o 
  -4   7  12       17.00       13.51      5.88 o 
  -3   7  12        0.34        1.53      5.10 o 
  -2   7  12       98.77       79.91      6.87 o 
  -1   7  12      100.83       81.62      8.90 o 
   0   7  12     2935.46     2819.23     34.12 o 
   1   7  12      660.05      728.50     15.91 o 
   2   7  12      441.22      390.18     23.27 o 
   3   7  12      319.28      328.27     11.28 o 
   4   7  12       10.62       14.85      5.88 o 
   5   7  12      463.31      452.06     12.99 o 
   6   7  12      126.49      111.57      8.07 o 
   7   7  12        8.45       12.28      5.90 o 
   8   7  12      207.74      217.89     14.66 o 
   9   7  12        3.34        4.29     13.28 o 
  -6   8  12      134.29      131.38     10.84 o 
  -5   8  12      104.77      115.50      9.95 o 
  -4   8  12      139.27      129.96      9.83 o 
  -3   8  12      175.10      190.13     15.71 o 
  -2   8  12        1.16        4.45      6.76 o 
  -1   8  12      654.67      587.75     39.67 o 
   0   8  12      157.27      162.26      9.62 o 
   1   8  12      291.23      286.95     11.56 o 
   2   8  12      234.70      229.45     15.68 o 
   3   8  12       92.75       85.01      9.85 o 
   4   8  12      138.74      149.15     11.29 o 
   5   8  12       66.84       81.13      7.56 o 
   6   8  12       22.99       26.96      6.04 o 
   7   8  12       67.03       75.86      7.32 o 
   8   8  12      806.12      829.84     24.52 o 
   9   8  12       39.33       27.92     14.67 o 
  -5   9  12       65.55       46.93      8.11 o 
  -4   9  12        0.08        1.87      7.92 o 
  -3   9  12      390.35      343.25     17.95 o 
  -2   9  12        3.33        3.85      7.00 o 
  -1   9  12      500.49      448.76     17.70 o 
   0   9  12        2.72        7.07      6.95 o 
   1   9  12       37.81       36.11      6.43 o 
   2   9  12      382.46      390.50     13.23 o 
   3   9  12      807.31      790.87     17.47 o 
   4   9  12      116.36      134.84      9.20 o 
   5   9  12      776.67      717.01     31.43 o 
   6   9  12       99.36      106.72      8.67 o 
   7   9  12      115.00      112.97      9.04 o 
   8   9  12       53.54       47.67      6.84 o 
   9   9  12      136.46      106.86     22.86 o 
  -4  10  12      355.91      351.48     20.47 o 
  -3  10  12      325.91      344.76     19.47 o 
  -2  10  12      128.93      114.84     17.50 o 
  -1  10  12      208.22      187.44     13.87 o 
   0  10  12       57.57       63.75      9.88 o 
   1  10  12       20.39       19.47      5.25 o 
   2  10  12      189.87      162.00      8.90 o 
   3  10  12        1.31        0.92      4.91 o 
   4  10  12        0.22       -1.20      4.78 o 
   5  10  12      233.84      235.73     10.66 o 
   6  10  12       26.18       14.81      5.57 o 
   7  10  12       31.67       25.02      6.22 o 
   8  10  12       65.62       66.99      7.42 o 
   9  10  12       84.53       77.63     23.82 o 
  -3  11  12      181.81      164.84     15.62 o 
  -2  11  12       69.82       69.72     11.85 o 
  -1  11  12      108.00       90.03     11.60 o 
   0  11  12       14.84       28.18      8.81 o 
   1  11  12      168.40      162.75     12.99 o 
   2  11  12        1.38        2.78      5.25 o 
   3  11  12      104.82       85.22      7.64 o 
   4  11  12      583.97      599.55     19.80 o 
   5  11  12       68.49       73.46      7.57 o 
   6  11  12      190.40      209.88     10.71 o 
   7  11  12      382.29      350.22     13.08 o 
   8  11  12      391.00      403.69     15.63 o 
  -2  12  12      151.56      182.39     15.46 o 
  -1  12  12       54.33       58.00     11.30 o 
   0  12  12      308.08      273.84     30.46 o 
   1  12  12       61.67       46.06      9.95 o 
   2  12  12      705.81      772.29     16.92 o 
   3  12  12      109.35      118.71      8.87 o 
   4  12  12        3.01        3.95      5.54 o 
   5  12  12       52.62       52.30      8.04 o 
   6  12  12      247.03      232.33     14.57 o 
   7  12  12       34.56       36.65      8.12 o 
   8  12  12       40.51       22.07      9.67 o 
  -1  13  12      117.01      110.28     13.27 o 
   0  13  12      228.71      227.04     16.58 o 
   1  13  12       39.77       47.32     10.60 o 
   2  13  12        1.62       17.55      8.84 o 
   3  13  12       47.77       53.24      9.07 o 
   4  13  12      307.75      313.22     13.20 o 
   5  13  12      113.03      102.90      9.01 o 
   6  13  12       12.09        6.47      6.48 o 
   7  13  12      108.89       88.63     10.19 o 
   0  14  12        1.47       -7.47      7.47 o 
   1  14  12       30.79       35.23     16.11 o 
   2  14  12       36.54       39.79     10.33 o 
   3  14  12       22.40       30.93     10.12 o 
   4  14  12       19.75        7.72      9.57 o 
   5  14  12      138.46      117.81      9.77 o 
   6  14  12      244.78      248.37     14.79 o 
  -3 -14  13        8.70        7.53      9.44 o 
  -2 -14  13        9.45        4.83     10.21 o 
  -6 -13  13       24.41       46.08     13.63 o 
  -5 -13  13       91.39       99.57     17.27 o 
  -4 -13  13       20.66       15.36     10.64 o 
  -3 -13  13        0.20        4.66      9.61 o 
  -2 -13  13       32.75       24.65     10.99 o 
  -1 -13  13        4.07       -8.72      9.25 o 
   0 -13  13       10.04       14.53     11.61 o 
   1 -13  13        1.89       -5.00      9.94 o 
  -7 -12  13        0.48        2.39      7.59 o 
  -6 -12  13        9.18       25.19      8.96 o 
  -5 -12  13       16.53       19.29     10.86 o 
  -4 -12  13       33.64       20.62     11.29 o 
  -3 -12  13     1237.17     1189.58     39.42 o 
  -2 -12  13       44.73       29.13     11.60 o 
  -1 -12  13      136.12      100.42     15.91 o 
   0 -12  13      113.79      149.64     18.81 o 
   1 -12  13      728.98      740.87     33.48 o 
   2 -12  13      233.91      259.99     23.72 o 
  -7 -11  13       26.02        8.56      8.04 o 
  -6 -11  13       10.03       -1.49      7.67 o 
  -5 -11  13      104.57      101.46     11.17 o 
  -4 -11  13        1.75       13.41      9.80 o 
  -3 -11  13       99.62       51.29     12.42 o 
  -2 -11  13        4.22       -2.95      8.75 o 
  -1 -11  13        0.99       -0.96      9.51 o 
   0 -11  13      166.02      167.76     18.62 o 
   1 -11  13      406.52      329.52     23.55 o 
   2 -11  13      307.30      312.88     15.07 o 
   3 -11  13      303.23      326.03     16.28 o 
  -8 -10  13        0.13       -3.79      8.06 o 
  -7 -10  13      383.93      375.22     20.47 o 
  -6 -10  13      121.98      159.56     13.71 o 
  -5 -10  13       20.57       19.90     10.35 o 
  -4 -10  13      156.04      192.26     13.18 o 
  -3 -10  13      976.49      938.87     33.38 o 
  -2 -10  13      191.75      178.67     17.74 o 
  -1 -10  13      122.14      120.50     15.53 o 
   0 -10  13      158.99      148.56     16.99 o 
   1 -10  13       28.08       19.53      7.30 o 
   2 -10  13       32.61       18.20      7.87 o 
   3 -10  13       91.75       91.73     10.22 o 
   4 -10  13        7.37        6.89      8.43 o 
  -8  -9  13      291.54      270.00     31.30 o 
  -7  -9  13        0.60        9.86      7.70 o 
  -6  -9  13       25.04       38.41     21.76 o 
  -5  -9  13       73.97       84.26     10.21 o 
  -4  -9  13       28.17       26.86      7.19 o 
  -3  -9  13       24.28       14.66      9.08 o 
  -2  -9  13     1231.61     1188.46     35.76 o 
  -1  -9  13      318.59      315.70     20.73 o 
   0  -9  13      354.83      330.83     16.56 o 
   1  -9  13       29.82       34.34      7.30 o 
   2  -9  13     2641.75     2840.37     69.09 o 
   3  -9  13      209.74      199.17     12.43 o 
   4  -9  13      164.26      212.08     13.17 o 
   5  -9  13        0.74       -8.84      8.84 o 
  -9  -8  13       41.61       34.74     14.05 o 
  -8  -8  13       48.53       44.14      9.58 o 
  -7  -8  13        0.45       11.41      7.59 o 
  -6  -8  13      712.95      686.40     21.70 o 
  -5  -8  13      129.37      113.67     27.99 o 
  -4  -8  13      377.41      365.35     15.13 o 
  -3  -8  13      334.42      286.85     39.26 o 
  -2  -8  13      251.40      249.64     18.06 o 
  -1  -8  13        2.64        5.90      7.58 o 
   0  -8  13       83.27       93.22      7.98 o 
   1  -8  13      108.95       95.46      9.69 o 
   2  -8  13      136.40      161.82     10.65 o 
   3  -8  13       80.45       92.48      9.32 o 
   4  -8  13        7.79        2.75      6.92 o 
   5  -8  13      818.79      858.41     27.26 o 
   6  -8  13      227.57      262.97     14.72 o 
  -9  -7  13      456.56      393.71     19.77 o 
  -8  -7  13      119.76       98.32     12.36 o 
  -7  -7  13       71.99      109.01     12.08 o 
  -6  -7  13       24.27       21.16      7.34 o 
  -5  -7  13        0.01        1.82      6.24 o 
  -4  -7  13       12.92        3.00      5.73 o 
  -3  -7  13      140.32      125.93      9.50 o 
  -2  -7  13      169.08      149.29      9.57 o 
  -1  -7  13      108.02       72.84      6.65 o 
   0  -7  13     1218.02     1157.85     19.93 o 
   1  -7  13      339.85      272.56     11.49 o 
   2  -7  13      413.40      365.19     14.27 o 
   3  -7  13      356.63      370.90     17.25 o 
   4  -7  13        0.12       -6.06      6.18 o 
   5  -7  13      105.88       83.73      9.64 o 
   6  -7  13      352.07      349.41     16.03 o 
  -9  -6  13       43.09       36.67     10.10 o 
  -8  -6  13        0.21       -3.78      7.70 o 
  -7  -6  13        0.73       11.29      7.62 o 
  -6  -6  13        0.66       14.07      7.24 o 
  -5  -6  13      549.90      600.28     19.21 o 
  -4  -6  13      934.80      943.21     22.01 o 
  -3  -6  13      125.31      109.47      8.95 o 
  -2  -6  13       48.98       48.05      4.69 o 
  -1  -6  13      480.43      530.48     10.17 o 
   0  -6  13       42.61       26.48     13.28 o 
   1  -6  13      849.21      820.40     25.62 o 
   2  -6  13      135.31      131.68      8.94 o 
   3  -6  13      323.67      344.27     21.94 o 
   4  -6  13      233.75      202.24     11.49 o 
   5  -6  13      506.50      486.74     16.28 o 
   6  -6  13       34.27       22.88      8.46 o 
   7  -6  13      136.65      171.60     12.23 o 
  -9  -5  13      946.99      995.52     29.21 o 
  -8  -5  13        0.84       -0.74      9.93 o 
  -7  -5  13        0.99       -0.70      6.84 o 
  -6  -5  13      103.04       75.77     10.15 o 
  -5  -5  13     2126.38     2265.20     37.41 o 
  -4  -5  13     1144.62     1113.32     23.61 o 
  -3  -5  13     1433.63     1446.16     25.66 o 
  -2  -5  13      241.89      217.65      7.02 o 
  -1  -5  13     3410.51     3595.64     31.53 o 
   0  -5  13     1207.98     1200.39     19.13 o 
   1  -5  13     2460.31     2432.66     65.31 o 
   2  -5  13       32.60       11.60      5.44 o 
   3  -5  13        6.79       17.13      5.83 o 
   4  -5  13        2.49       -1.64      5.79 o 
   5  -5  13        3.19        7.90      6.34 o 
   6  -5  13       43.36       59.26     10.91 o 
   7  -5  13        0.98       10.17      7.13 o 
  -9  -4  13     1158.87     1155.75     47.38 o 
  -8  -4  13       11.31       22.33     13.54 o 
  -7  -4  13       11.91       13.79      7.95 o 
  -6  -4  13        2.04        1.06      6.69 o 
  -5  -4  13      154.02      168.72     12.01 o 
  -4  -4  13       14.17       24.70      6.46 o 
  -3  -4  13      109.43      126.05     14.57 o 
  -2  -4  13      264.80      339.25      8.18 o 
  -1  -4  13      353.65      313.78      7.89 o 
   0  -4  13      469.32      409.11      8.27 o 
   1  -4  13     2689.88     2636.54     30.93 o 
   2  -4  13     2020.19     1944.52     25.80 o 
   3  -4  13     1283.28     1301.81     21.08 o 
   4  -4  13      229.60      181.07      9.94 o 
   5  -4  13       15.49        9.78      5.91 o 
   6  -4  13      364.47      307.69     15.56 o 
   7  -4  13      201.52      201.18     11.91 o 
   8  -4  13      493.24      529.41     16.88 o 
  -9  -3  13        1.71      -10.44     10.44 o 
  -8  -3  13       29.99       20.93      9.01 o 
  -7  -3  13      100.15       59.14      9.93 o 
  -6  -3  13       70.29       66.41      9.43 o 
  -5  -3  13      247.02      271.21     27.11 o 
  -4  -3  13       98.96      103.21      9.24 o 
  -3  -3  13       62.52       45.45      4.51 o 
  -2  -3  13      155.20      138.77      5.98 o 
  -1  -3  13      144.84      176.29     11.00 o 
   0  -3  13      424.35      400.06      8.21 o 
   1  -3  13     3010.48     2982.30     32.81 o 
   2  -3  13     1133.26     1057.15     17.84 o 
   3  -3  13      289.78      336.01     11.34 o 
   4  -3  13     1195.22     1141.86     19.80 o 
   5  -3  13      477.42      466.89     13.92 o 
   6  -3  13      144.97      180.74     10.33 o 
   7  -3  13      145.64      154.29     18.11 o 
   8  -3  13       45.67       64.95      8.15 o 
  -9  -2  13       22.25        5.63      9.78 o 
  -8  -2  13       40.21       22.30      8.58 o 
  -7  -2  13      712.34      696.86     35.53 o 
  -6  -2  13        1.71       -1.90      6.52 o 
  -5  -2  13      192.66      208.60     12.88 o 
  -4  -2  13        5.14        6.56      3.42 o 
  -3  -2  13       29.32       39.43      4.60 o 
  -2  -2  13     2197.13     1974.23     20.61 o 
  -1  -2  13     1715.47     1884.02     19.62 o 
   0  -2  13       22.32       22.96      3.37 o 
   1  -2  13      423.47      458.88      8.85 o 
   2  -2  13       56.40       42.83      5.30 o 
   3  -2  13      982.98      939.70     16.62 o 
   4  -2  13      299.38      264.16      9.30 o 
   5  -2  13      114.93      152.34      8.97 o 
   6  -2  13       59.19       34.24      6.19 o 
   7  -2  13      131.18      126.74     10.20 o 
   8  -2  13       19.93       30.09     15.20 o 
  -9  -1  13      786.72      784.56     27.37 o 
  -8  -1  13      340.77      363.29     18.70 o 
  -7  -1  13      148.65      127.24     15.88 o 
  -6  -1  13       70.93       67.83      9.54 o 
  -5  -1  13      217.17      203.01      8.91 o 
  -4  -1  13      438.19      424.14     11.01 o 
  -3  -1  13      145.95      118.72      7.31 o 
  -2  -1  13     2509.76     2673.45     25.57 o 
  -1  -1  13     1118.37     1088.78     14.05 o 
   0  -1  13      612.84      645.24     10.30 o 
   1  -1  13      454.44      467.26      8.59 o 
   2  -1  13      313.95      312.40      9.72 o 
   3  -1  13      668.58      723.31     14.26 o 
   4  -1  13      167.89      178.14      8.73 o 
   5  -1  13      400.25      397.26     17.37 o 
   6  -1  13       84.18       88.25      6.90 o 
   7  -1  13      225.65      197.10     10.15 o 
   8  -1  13      129.85      181.05     25.97 o 
   9  -1  13      411.22      402.44     32.25 o 
  -9   0  13      459.01      475.08     21.96 o 
  -8   0  13       10.86       19.01      8.92 o 
  -7   0  13      165.94      146.95     13.27 o 
  -6   0  13        5.59       10.85      6.98 o 
  -5   0  13     1105.36     1184.50     19.73 o 
  -4   0  13       59.16       42.08      5.37 o 
  -3   0  13      295.46      275.79      9.03 o 
  -2   0  13      146.83      154.61      6.65 o 
  -1   0  13     3201.80     3335.55     34.95 o 
   0   0  13      875.60      759.74     11.26 o 
   1   0  13      297.10      299.73      8.61 o 
   2   0  13       66.76       85.48      5.23 o 
   3   0  13     2733.59     3015.75     32.69 o 
   4   0  13      239.90      204.08      8.55 o 
   5   0  13        6.27       22.28      4.97 o 
   6   0  13        0.10       -0.40      4.58 o 
   7   0  13        3.68        4.59      6.13 o 
   8   0  13       45.87       40.09     15.54 o 
   9   0  13      232.35      251.13     28.20 o 
  -8   1  13        2.66        2.81      8.46 o 
  -7   1  13        0.78        7.40      7.62 o 
  -6   1  13       97.06      112.21      8.49 o 
  -5   1  13       60.12       81.14      8.22 o 
  -4   1  13       30.38       31.37      8.78 o 
  -3   1  13      646.00      641.20     13.30 o 
  -2   1  13     2439.90     2314.68     26.30 o 
  -1   1  13       18.43       23.63      3.73 o 
   0   1  13      716.45      733.73     11.30 o 
   1   1  13     2408.56     2153.60     20.91 o 
   2   1  13       34.45       37.67      3.63 o 
   3   1  13       22.47       29.04      3.43 o 
   4   1  13      341.25      355.86      7.97 o 
   5   1  13      561.08      511.74     12.05 o 
   6   1  13     1474.00     1564.05     22.12 o 
   7   1  13       26.11       18.66      6.61 o 
   8   1  13        0.57        0.43     12.47 o 
   9   1  13       92.92       68.56     19.06 o 
  -8   2  13      706.17      735.02     25.17 o 
  -7   2  13        2.10        2.22      5.54 o 
  -6   2  13        3.31        7.71      5.24 o 
  -5   2  13     1762.59     1677.85     25.00 o 
  -4   2  13      459.00      434.36     12.20 o 
  -3   2  13       96.24       84.58      6.48 o 
  -2   2  13      827.85      816.55     17.98 o 
  -1   2  13     1998.62     2088.11     29.26 o 
   0   2  13     2103.91     2073.76     21.03 o 
   1   2  13       43.15       66.74      4.40 o 
   2   2  13      568.56      515.27      8.93 o 
   3   2  13      556.02      516.44      9.08 o 
   4   2  13      520.08      505.77      9.25 o 
   5   2  13       80.76       65.89     12.73 o 
   6   2  13     2141.16     2008.06     52.99 o 
   7   2  13      127.19      102.90     17.13 o 
   8   2  13       50.80       24.22     14.27 o 
   9   2  13        2.96       -5.41     11.99 o 
  -8   3  13      110.37      118.22     17.70 o 
  -7   3  13       15.65        9.58      5.94 o 
  -6   3  13      522.07      494.21     15.02 o 
  -5   3  13       98.91       92.29     12.13 o 
  -4   3  13       17.99        8.52      4.82 o 
  -3   3  13      371.32      379.41     16.00 o 
  -2   3  13        0.02        5.77      3.73 o 
  -1   3  13     1835.59     1951.90     21.15 o 
   0   3  13      180.29      187.36      6.78 o 
   1   3  13       91.50       92.45      4.98 o 
   2   3  13      107.64       84.03      4.48 o 
   3   3  13     2205.63     2261.98     26.72 o 
   4   3  13     1226.78     1218.99     20.26 o 
   5   3  13       71.71       65.58      5.93 o 
   6   3  13       51.62       50.15      7.72 o 
   7   3  13      454.22      435.61     27.37 o 
   8   3  13       98.24      135.15     19.68 o 
   9   3  13       24.66        7.94     13.50 o 
  -7   4  13       13.89       15.76      8.52 o 
  -6   4  13      209.71      191.29     11.82 o 
  -5   4  13       23.81       23.76      6.09 o 
  -4   4  13        0.02       10.46      5.05 o 
  -3   4  13     1036.59     1074.40     19.20 o 
  -2   4  13      132.31      122.63      8.08 o 
  -1   4  13       74.85       57.36      5.09 o 
   0   4  13      148.16      162.40      7.16 o 
   1   4  13     2051.98     2064.30     29.20 o 
   2   4  13      243.58      222.05     20.53 o 
   3   4  13      123.45      113.44      9.13 o 
   4   4  13       30.60       34.99      5.12 o 
   5   4  13      351.28      345.60     10.88 o 
   6   4  13     1157.01     1074.78     18.21 o 
   7   4  13        5.29       14.75     11.77 o 
   8   4  13       39.48       45.90     14.77 o 
   9   4  13       40.96       30.23     14.78 o 
  -7   5  13       13.90       17.86      6.82 o 
  -6   5  13       64.88       64.87      8.21 o 
  -5   5  13      190.67      188.07     14.33 o 
  -4   5  13        3.18        1.52      5.15 o 
  -3   5  13       55.96       39.19      5.97 o 
  -2   5  13      835.82      765.09     15.31 o 
  -1   5  13       15.62       45.64      5.61 o 
   0   5  13      823.51      784.49     12.47 o 
   1   5  13      379.35      429.43     12.70 o 
   2   5  13     2402.61     2459.80     37.31 o 
   3   5  13      640.65      643.62     20.00 o 
   4   5  13       85.39       80.34      6.65 o 
   5   5  13      729.18      697.00     14.87 o 
   6   5  13      268.26      239.26     10.40 o 
   7   5  13      409.98      435.68     42.35 o 
   8   5  13       16.86       20.12     12.89 o 
   9   5  13      248.45      291.84     27.32 o 
  -6   6  13       68.05       79.36      8.97 o 
  -5   6  13      100.89      105.97     14.13 o 
  -4   6  13       22.72       41.01      8.31 o 
  -3   6  13       20.45       21.21      6.61 o 
  -2   6  13      200.15      179.48      9.82 o 
  -1   6  13     1570.67     1502.23     23.85 o 
   0   6  13      467.24      468.75     13.35 o 
   1   6  13      263.93      275.01     10.64 o 
   2   6  13     1143.35     1116.41     19.05 o 
   3   6  13       38.92       40.50      5.84 o 
   4   6  13     1523.18     1550.75     22.84 o 
   5   6  13     1837.11     1737.80     24.79 o 
   6   6  13      199.26      213.33     10.25 o 
   7   6  13      277.18      278.80     11.01 o 
   8   6  13     1066.77     1144.03     42.41 o 
   9   6  13       32.39       25.78     15.28 o 
  -6   7  13        0.87        0.71      6.56 o 
  -5   7  13       12.12        3.19      5.89 o 
  -4   7  13       71.94       78.59      8.34 o 
  -3   7  13       36.12       22.82      6.16 o 
  -2   7  13       45.34       55.04     10.52 o 
  -1   7  13      335.10      313.19     14.38 o 
   0   7  13      341.29      299.13     11.92 o 
   1   7  13      496.82      452.90     13.30 o 
   2   7  13     1618.64     1575.65     35.19 o 
   3   7  13      458.33      418.45     12.77 o 
   4   7  13        7.35       10.77      5.14 o 
   5   7  13      843.73      794.49     25.98 o 
   6   7  13       85.34       91.26      7.92 o 
   7   7  13      138.43      152.67      9.26 o 
   8   7  13      104.46      102.34     11.50 o 
   9   7  13      225.53      191.67     21.76 o 
  -5   8  13      329.63      337.37     15.00 o 
  -4   8  13        0.43       -0.66      7.54 o 
  -3   8  13      138.69      145.28     12.79 o 
  -2   8  13       41.86       27.74      8.21 o 
  -1   8  13      177.82      145.21     11.94 o 
   0   8  13      250.95      217.95     11.34 o 
   1   8  13      137.35      136.22      9.21 o 
   2   8  13      745.28      668.01     25.45 o 
   3   8  13      272.06      226.25     10.84 o 
   4   8  13      728.82      687.37     16.21 o 
   5   8  13        0.66        2.90      5.32 o 
   6   8  13      360.06      368.60     13.14 o 
   7   8  13        9.30       -3.96      5.96 o 
   8   8  13      442.12      457.86     19.73 o 
   9   8  13     1574.92     1683.10     52.88 o 
  -5   9  13        6.93       11.59      9.44 o 
  -4   9  13       67.57       71.18     11.20 o 
  -3   9  13       22.65       25.32      9.17 o 
  -2   9  13       35.86       38.23      9.41 o 
  -1   9  13       84.41      109.74     11.35 o 
   0   9  13      120.68      132.40     15.81 o 
   1   9  13      587.31      611.00     13.84 o 
   2   9  13       42.23       39.05      6.72 o 
   3   9  13      566.93      548.23     15.98 o 
   4   9  13      275.86      268.49     19.80 o 
   5   9  13      768.93      724.23     17.35 o 
   6   9  13      301.55      302.95     21.79 o 
   7   9  13      186.86      182.23     10.57 o 
   8   9  13        2.88        1.85      5.43 o 
   9   9  13      151.54      155.46     19.53 o 
  -4  10  13      144.45      134.54     14.20 o 
  -3  10  13      444.77      394.04     19.95 o 
  -2  10  13        2.03       11.79      7.96 o 
  -1  10  13      105.27      131.72     21.82 o 
   0  10  13       46.03       50.88      9.60 o 
   1  10  13      522.55      505.20     13.37 o 
   2  10  13        5.63        9.88      5.25 o 
   3  10  13       91.03      114.80      8.23 o 
   4  10  13        7.49       -0.17      5.79 o 
   5  10  13        6.26       25.26      6.77 o 
   6  10  13      110.62       94.35     11.16 o 
   7  10  13      121.59      133.82     10.05 o 
   8  10  13       12.65        7.46      7.11 o 
  -3  11  13      185.68      205.15     16.26 o 
  -2  11  13       66.40       67.51     11.39 o 
  -1  11  13        6.93       -3.79     13.18 o 
   0  11  13       28.74        6.83      8.20 o 
   1  11  13      168.36      156.01     13.34 o 
   2  11  13      520.65      564.57     14.63 o 
   3  11  13       79.58       87.91      7.91 o 
   4  11  13      137.95      157.59      9.66 o 
   5  11  13       16.65       11.42      5.78 o 
   6  11  13        5.07       22.41      6.40 o 
   7  11  13      569.07      611.40     20.63 o 
   8  11  13       62.75       49.39      8.57 o 
  -2  12  13      424.30      387.09     29.69 o 
  -1  12  13       34.84       22.15     14.54 o 
   0  12  13      232.35      253.30     17.81 o 
   1  12  13      241.10      246.43     25.78 o 
   2  12  13      181.05      134.49     12.83 o 
   3  12  13        1.43        1.03      5.57 o 
   4  12  13        2.21        3.28      5.82 o 
   5  12  13       11.12       23.81      8.79 o 
   6  12  13     1149.08     1134.74     31.25 o 
   7  12  13      281.13      284.24     13.12 o 
  -1  13  13       22.01       14.81     10.22 o 
   0  13  13      196.40      209.25     16.53 o 
   1  13  13       49.49       60.52     11.30 o 
   2  13  13        0.45        0.70      8.38 o 
   3  13  13       42.34       32.47      6.95 o 
   4  13  13      343.74      393.49     16.88 o 
   5  13  13        5.61       -0.57      7.36 o 
   6  13  13       93.27      119.44      9.80 o 
   1  14  13        3.00       -9.92      9.92 o 
   2  14  13       18.85       29.17      9.91 o 
   3  14  13       92.05      104.28     13.02 o 
   4  14  13        5.69       10.57      6.62 o 
   5  14  13      257.23      283.18     13.46 o 
  -5 -13  14      221.04      192.55     21.14 o 
  -4 -13  14       19.18       31.75     12.39 o 
  -3 -13  14       71.00       43.13     12.80 o 
  -2 -13  14      234.77      248.26     23.02 o 
  -1 -13  14      239.85      195.96     21.12 o 
   0 -13  14      324.15      312.21     25.58 o 
  -6 -12  14      268.01      313.75     26.46 o 
  -5 -12  14      211.23      229.41     22.66 o 
  -4 -12  14       37.13       28.17     11.79 o 
  -3 -12  14      269.93      242.55     22.17 o 
  -2 -12  14        3.76       13.16      9.53 o 
  -1 -12  14       34.05       47.63     13.70 o 
   0 -12  14      186.97      148.32     19.30 o 
   1 -12  14      411.21      405.48     26.60 o 
   2 -12  14       61.48       54.99     13.40 o 
  -7 -11  14       13.36        4.77     20.34 o 
  -6 -11  14      184.04      185.87     14.80 o 
  -5 -11  14       11.12        3.89     10.30 o 
  -4 -11  14       39.91       32.76     11.31 o 
  -3 -11  14      558.62      560.37     27.69 o 
  -2 -11  14       49.49       31.83     11.67 o 
  -1 -11  14      440.74      373.36     24.30 o 
   0 -11  14      764.55      703.63     31.50 o 
   1 -11  14       13.97       13.82     11.13 o 
   2 -11  14       65.09       56.41     23.17 o 
   3 -11  14        2.60        9.62      8.26 o 
  -7 -10  14      163.15      122.63     12.93 o 
  -6 -10  14       18.91       -3.12      7.10 o 
  -5 -10  14      110.68      109.02     12.20 o 
  -4 -10  14       20.62       -7.05      8.76 o 
  -3 -10  14       14.20       22.81     10.59 o 
  -2 -10  14        0.01       -0.90      9.08 o 
  -1 -10  14       23.55       19.14     10.61 o 
   0 -10  14       81.79       70.58     13.74 o 
   1 -10  14       17.76       21.84      9.17 o 
   2 -10  14       15.30       12.91      7.71 o 
   3 -10  14       25.03       44.53     10.30 o 
   4 -10  14      136.02      171.74     13.80 o 
  -8  -9  14        0.03       -2.35     11.88 o 
  -7  -9  14        1.44        4.54     11.59 o 
  -6  -9  14      135.19      137.10     12.53 o 
  -5  -9  14       95.36       77.40      9.83 o 
  -4  -9  14      139.48      166.12     12.12 o 
  -3  -9  14      486.96      506.27     24.88 o 
  -2  -9  14      674.80      798.13     30.54 o 
  -1  -9  14      254.42      211.89     18.76 o 
   0  -9  14      645.01      687.35     28.97 o 
   1  -9  14      948.24      975.09     21.17 o 
   2  -9  14       71.30       55.26      8.55 o 
   3  -9  14        0.06        6.19      7.62 o 
   4  -9  14       88.64      110.65     23.95 o 
   5  -9  14       20.51        4.23      7.78 o 
  -8  -8  14      109.97       92.88     12.33 o 
  -7  -8  14       78.04       76.92     10.70 o 
  -6  -8  14       10.23       10.74      7.18 o 
  -5  -8  14       71.72       83.60     14.12 o 
  -4  -8  14       28.91       19.56      6.84 o 
  -3  -8  14      609.79      516.83     16.41 o 
  -2  -8  14      690.24      694.15     27.58 o 
  -1  -8  14      607.54      605.32     26.62 o 
   0  -8  14       73.06       71.37     10.95 o 
   1  -8  14        0.54        4.21      6.00 o 
   2  -8  14       39.96       26.72      7.61 o 
   3  -8  14       40.12       48.48      8.45 o 
   4  -8  14       53.41       53.57      8.91 o 
   5  -8  14       93.40      109.82     11.15 o 
  -8  -7  14       26.33        7.92     19.21 o 
  -7  -7  14      445.65      458.76     67.76 o 
  -6  -7  14       40.71       41.87      8.89 o 
  -5  -7  14      397.25      402.64     16.93 o 
  -4  -7  14      215.30      203.22     12.97 o 
  -3  -7  14      344.23      382.92     16.50 o 
  -2  -7  14        5.85       21.59      8.91 o 
  -1  -7  14       98.03       73.59     13.45 o 
   0  -7  14      422.15      377.98     14.52 o 
   1  -7  14     1158.49     1131.65     21.05 o 
   2  -7  14       50.60       52.22      7.75 o 
   3  -7  14       12.92       31.52      7.29 o 
   4  -7  14      236.77      227.60     12.87 o 
   5  -7  14       61.85       48.61      8.79 o 
   6  -7  14      197.24      181.15     18.11 o 
  -9  -6  14      484.45      481.56     21.97 o 
  -8  -6  14       16.04       14.42      8.68 o 
  -7  -6  14       23.53       22.28      8.32 o 
  -6  -6  14       33.78       61.80      9.66 o 
  -5  -6  14       26.04       22.78      7.26 o 
  -4  -6  14      389.70      394.70     15.31 o 
  -3  -6  14       13.71        7.00      5.41 o 
  -2  -6  14     1901.56     1769.39     38.30 o 
  -1  -6  14     1562.27     1476.40     21.99 o 
   0  -6  14      128.24      157.06      9.04 o 
   1  -6  14        4.89        9.72      5.24 o 
   2  -6  14      243.14      205.56     10.93 o 
   3  -6  14      220.93      205.96     15.93 o 
   4  -6  14        0.50        4.88      6.41 o 
   5  -6  14       68.21       42.99      8.24 o 
   6  -6  14        7.19        5.08      7.04 o 
   7  -6  14        5.94       13.87     17.02 o 
  -9  -5  14       11.10       13.60      8.41 o 
  -8  -5  14        2.37        9.06     11.89 o 
  -7  -5  14      420.04      431.51     19.48 o 
  -6  -5  14       14.58       28.72      8.29 o 
  -5  -5  14     1322.04     1324.24     27.96 o 
  -4  -5  14      613.73      617.63     18.18 o 
  -3  -5  14        3.89        7.79      5.46 o 
  -2  -5  14     1196.14     1196.72     17.21 o 
  -1  -5  14      645.58      698.22     11.63 o 
   0  -5  14     1725.81     1649.48     23.55 o 
   1  -5  14      281.52      255.66     10.57 o 
   2  -5  14     1454.14     1376.47     22.31 o 
   3  -5  14      299.61      255.86     11.61 o 
   4  -5  14       98.07      109.31     14.36 o 
   5  -5  14        2.27       -4.00      5.88 o 
   6  -5  14        7.89        9.34      6.77 o 
   7  -5  14       38.73       47.43      8.47 o 
  -9  -4  14        0.01        4.29      8.19 o 
  -8  -4  14      146.23      127.75     22.92 o 
  -7  -4  14       75.03       66.43     17.45 o 
  -6  -4  14      164.91      167.51     13.48 o 
  -5  -4  14      170.84      166.15     12.27 o 
  -4  -4  14       10.96       18.27      6.44 o 
  -3  -4  14       42.22       39.48      6.67 o 
  -2  -4  14      734.04      733.18     12.01 o 
  -1  -4  14      367.53      386.28     11.27 o 
   0  -4  14     1756.76     1723.39     23.66 o 
   1  -4  14      184.59      168.26      8.94 o 
   2  -4  14     1207.24     1199.17     20.36 o 
   3  -4  14       15.11       17.53      8.25 o 
   4  -4  14      148.76      145.28      9.49 o 
   5  -4  14       18.54        7.01      6.26 o 
   6  -4  14      899.78     1010.41     26.40 o 
   7  -4  14        0.93        6.28      6.71 o 
  -9  -3  14        3.42       -7.42      7.42 o 
  -8  -3  14       27.69       22.81      9.10 o 
  -7  -3  14       30.93       25.27     10.78 o 
  -6  -3  14       12.64       25.16      8.04 o 
  -5  -3  14      149.99      130.55     11.04 o 
  -4  -3  14       37.63       33.60      7.05 o 
  -3  -3  14      173.95      168.78      8.97 o 
  -2  -3  14      891.29      885.78     13.26 o 
  -1  -3  14      951.00      862.68     12.71 o 
   0  -3  14      690.07      667.56     10.85 o 
   1  -3  14     1251.71     1259.25     19.81 o 
   2  -3  14     3471.92     3452.94     37.74 o 
   3  -3  14        1.62        1.59      4.83 o 
   4  -3  14        5.39        2.41      5.07 o 
   5  -3  14        3.49        5.65      5.59 o 
   6  -3  14       66.61       75.40     15.51 o 
   7  -3  14        4.01       18.91      6.71 o 
   8  -3  14      262.78      276.14     13.25 o 
  -9  -2  14       96.57      104.39     15.38 o 
  -8  -2  14      175.57      192.29     15.32 o 
  -7  -2  14      122.14      128.73     34.12 o 
  -6  -2  14       34.32       30.95     11.50 o 
  -5  -2  14      487.57      487.12     17.25 o 
  -4  -2  14      481.29      415.52     10.86 o 
  -3  -2  14      528.47      537.72     11.80 o 
  -2  -2  14      710.81      728.87     15.24 o 
  -1  -2  14      369.93      364.94      8.66 o 
   0  -2  14      170.51      180.92      7.46 o 
   1  -2  14     2909.14     2943.92     28.44 o 
   2  -2  14       57.87       63.17      6.29 o 
   3  -2  14     1145.65     1082.00     27.83 o 
   4  -2  14      880.70      850.40     16.91 o 
   5  -2  14       16.05        9.82      7.81 o 
   6  -2  14      398.78      372.97     13.15 o 
   7  -2  14      194.49      191.16     10.95 o 
   8  -2  14       41.89       35.43     10.17 o 
  -8  -1  14      188.41      196.52     15.22 o 
  -7  -1  14      205.30      218.10     15.64 o 
  -6  -1  14        6.32        4.32      7.16 o 
  -5  -1  14       18.00       21.43      7.43 o 
  -4  -1  14       27.42       14.89      4.31 o 
  -3  -1  14      355.59      370.06     10.25 o 
  -2  -1  14       35.25       25.15      4.13 o 
  -1  -1  14      254.65      277.33      8.81 o 
   0  -1  14     1067.13     1098.00     14.20 o 
   1  -1  14        5.91        9.18      3.06 o 
   2  -1  14      135.22      147.00      7.82 o 
   3  -1  14      739.56      725.73     19.77 o 
   4  -1  14       75.11       70.06      6.65 o 
   5  -1  14     1321.28     1309.47     21.11 o 
   6  -1  14      538.98      549.49     17.38 o 
   7  -1  14        3.96        5.30      5.56 o 
   8  -1  14      190.03      172.30     23.48 o 
  -8   0  14      148.35      176.29     15.09 o 
  -7   0  14       58.13       45.61      9.71 o 
  -6   0  14        3.77        3.27      7.38 o 
  -5   0  14      785.81      773.66     20.63 o 
  -4   0  14       42.68       42.51      5.57 o 
  -3   0  14     1197.16     1194.98     18.38 o 
  -2   0  14     1678.46     1493.47     18.14 o 
  -1   0  14     1393.09     1399.27     17.02 o 
   0   0  14       38.41       38.56      4.07 o 
   1   0  14      689.46      670.93     10.80 o 
   2   0  14      712.85      688.42     16.35 o 
   3   0  14      743.36      721.69     17.96 o 
   4   0  14      552.54      445.46     11.86 o 
   5   0  14       28.50       26.02      5.32 o 
   6   0  14      185.04      164.52     13.42 o 
   7   0  14      470.53      466.67     17.24 o 
   8   0  14      821.91      850.48     40.52 o 
   9   0  14       41.45       33.08     15.90 o 
  -8   1  14      196.46      174.45     15.56 o 
  -7   1  14       30.78       36.06     16.16 o 
  -6   1  14        0.06       -2.28      4.86 o 
  -5   1  14      245.78      279.00     11.18 o 
  -4   1  14       33.66       25.90      5.08 o 
  -3   1  14        9.01       23.86      4.78 o 
  -2   1  14      449.03      434.30     10.01 o 
  -1   1  14      500.77      416.53      9.43 o 
   0   1  14     1577.56     1625.65     18.30 o 
   1   1  14      883.92      793.91     11.82 o 
   2   1  14     1696.42     1811.61     19.03 o 
   3   1  14     2014.12     2082.08     27.59 o 
   4   1  14     2472.70     2466.67     28.73 o 
   5   1  14        0.18       -1.43      4.19 o 
   6   1  14      130.80      124.12     10.72 o 
   7   1  14       50.19       45.82      8.00 o 
   8   1  14      192.66      177.54     23.20 o 
   9   1  14        2.80       10.69     14.38 o 
  -8   2  14        6.61       10.92     14.48 o 
  -7   2  14       42.43       44.28     19.42 o 
  -6   2  14      220.22      229.59     11.87 o 
  -5   2  14       44.82       36.99      6.46 o 
  -4   2  14        5.59        3.93      4.74 o 
  -3   2  14      436.85      396.44     11.44 o 
  -2   2  14       16.23       11.65      4.78 o 
  -1   2  14      230.83      196.23      7.48 o 
   0   2  14        6.07        3.71      3.36 o 
   1   2  14      337.11      323.25      8.10 o 
   2   2  14     1786.80     1780.79     25.02 o 
   3   2  14     1147.90     1118.80     14.02 o 
   4   2  14     2496.09     2379.26     44.36 o 
   5   2  14        2.61        6.12      6.31 o 
   6   2  14     1529.84     1520.09     28.62 o 
   7   2  14       54.41       58.50      8.37 o 
   8   2  14      843.81      944.32     40.66 o 
   9   2  14      179.16      235.82     27.00 o 
  -7   3  14       25.80       15.19      6.25 o 
  -6   3  14       37.81       24.35      6.64 o 
  -5   3  14      199.61      210.89     10.97 o 
  -4   3  14        9.55        4.71      4.88 o 
  -3   3  14      209.22      166.28      8.93 o 
  -2   3  14       10.11        6.90      4.30 o 
  -1   3  14      210.48      221.49      8.10 o 
   0   3  14      430.08      353.18      8.92 o 
   1   3  14     1736.55     1849.91     19.76 o 
   2   3  14      270.45      227.68     15.42 o 
   3   3  14      172.63      158.09     11.06 o 
   4   3  14        3.19        8.91      4.31 o 
   5   3  14      341.74      292.77     10.35 o 
   6   3  14      261.10      262.11     13.66 o 
   7   3  14      256.12      248.70     24.78 o 
   8   3  14      151.13      127.93     19.44 o 
   9   3  14       13.55       16.12     14.07 o 
  -7   4  14       80.12       80.05      9.21 o 
  -6   4  14      109.12      116.14      9.75 o 
  -5   4  14      391.01      404.78     13.80 o 
  -4   4  14        8.21       16.51      8.21 o 
  -3   4  14       29.85       45.06      6.09 o 
  -2   4  14      503.33      481.32     12.44 o 
  -1   4  14        3.49        2.48      3.83 o 
   0   4  14     1481.91     1521.73     18.23 o 
   1   4  14       67.35       81.60      6.76 o 
   2   4  14      838.45      789.33     15.57 o 
   3   4  14     1425.31     1325.80     20.18 o 
   4   4  14      614.84      540.93     13.11 o 
   5   4  14     2376.97     2363.34     29.46 o 
   6   4  14      663.14      687.96     19.27 o 
   7   4  14       92.84       98.62     17.76 o 
   8   4  14       50.56       39.33     14.49 o 
   9   4  14        2.99       -2.43     14.00 o 
  -7   5  14      135.01      114.91     14.77 o 
  -6   5  14      150.12      132.15     10.33 o 
  -5   5  14       47.02       46.90      7.28 o 
  -4   5  14      563.16      546.52     17.00 o 
  -3   5  14      156.49      131.60      8.63 o 
  -2   5  14        0.02        0.00      4.43 o 
  -1   5  14     3702.87     3732.85     34.44 o 
   0   5  14      397.41      360.42     12.00 o 
   1   5  14      178.77      179.25      9.35 o 
   2   5  14      100.82       98.18      7.46 o 
   3   5  14       48.83       43.74      5.91 o 
   4   5  14     2137.30     2151.52     27.89 o 
   5   5  14      197.60      207.58      9.77 o 
   6   5  14      668.06      648.13     14.94 o 
   7   5  14     1074.88     1057.50     23.73 o 
   8   5  14      308.14      280.74     26.89 o 
   9   5  14      124.11      157.25     22.79 o 
  -6   6  14        5.96       11.30      6.68 o 
  -5   6  14       71.99       76.20      8.53 o 
  -4   6  14        0.78        1.36      5.42 o 
  -3   6  14        5.75        4.64      6.49 o 
  -2   6  14      248.73      262.07     14.58 o 
  -1   6  14      415.12      415.84     19.66 o 
   0   6  14      420.41      356.73     15.91 o 
   1   6  14      487.10      463.61     13.30 o 
   2   6  14      971.27      932.83     17.93 o 
   3   6  14     2889.60     2954.72     34.83 o 
   4   6  14      594.25      614.95     14.66 o 
   5   6  14       14.97       18.66      5.52 o 
   6   6  14       94.99      102.44      7.98 o 
   7   6  14       22.49       19.30      8.01 o 
   8   6  14      139.61      129.85     20.28 o 
   9   6  14        0.65       -2.04     13.51 o 
  -6   7  14      203.27      207.51     20.53 o 
  -5   7  14       12.64        9.98      6.78 o 
  -4   7  14      331.46      343.89     18.24 o 
  -3   7  14       10.88       15.18      7.41 o 
  -2   7  14       13.81       17.53      7.14 o 
  -1   7  14      116.16      115.29     16.12 o 
   0   7  14      729.86      680.31     17.45 o 
   1   7  14      602.75      599.65     18.62 o 
   2   7  14      726.17      660.96     15.94 o 
   3   7  14     1555.26     1455.25     23.23 o 
   4   7  14      503.14      514.47     14.27 o 
   5   7  14      184.27      158.16      9.52 o 
   6   7  14      550.67      569.37     27.70 o 
   7   7  14       73.36       83.35      7.76 o 
   8   7  14        0.22       -2.51      7.83 o 
   9   7  14        2.83        0.59     14.14 o 
  -5   8  14      189.31      172.28     15.24 o 
  -4   8  14       44.13       51.10     14.77 o 
  -3   8  14        8.49        5.28     12.64 o 
  -2   8  14      376.69      377.39     21.31 o 
  -1   8  14      323.82      342.03     16.20 o 
   0   8  14       22.89       22.75      7.66 o 
   1   8  14        6.10       -1.27      5.40 o 
   2   8  14       23.56       17.06      5.85 o 
   3   8  14      193.03      190.34     10.45 o 
   4   8  14      457.53      495.53     15.21 o 
   5   8  14      964.43      975.53     19.72 o 
   6   8  14        2.97       10.38      5.70 o 
   7   8  14      737.20      738.59     18.30 o 
   8   8  14        0.08        0.90      5.30 o 
   9   8  14       93.54       89.85     19.35 o 
  -4   9  14       44.02       32.45     19.55 o 
  -3   9  14       56.53       56.56     16.75 o 
  -2   9  14        7.82       10.51      8.09 o 
  -1   9  14      314.90      365.29     18.22 o 
   0   9  14       51.61       57.71     13.62 o 
   1   9  14      234.00      200.08     11.47 o 
   2   9  14      385.80      389.12     14.05 o 
   3   9  14       81.43       72.64      8.69 o 
   4   9  14      352.49      368.05     16.60 o 
   5   9  14      225.79      236.87     12.02 o 
   6   9  14       40.23       31.15      8.70 o 
   7   9  14       55.79       53.16      7.97 o 
   8   9  14       10.34       14.23      5.89 o 
  -4  10  14       41.35       35.59     10.18 o 
  -3  10  14       81.14       95.78     17.18 o 
  -2  10  14      782.26      784.34     24.95 o 
  -1  10  14      280.32      308.12     20.55 o 
   0  10  14      203.85      189.01     14.50 o 
   1  10  14      184.92      185.96     13.83 o 
   2  10  14      163.47      183.44      9.64 o 
   3  10  14       78.71       95.17      9.74 o 
   4  10  14      151.88      142.28     12.02 o 
   5  10  14      178.80      177.14     11.12 o 
   6  10  14        3.17        1.05      6.16 o 
   7  10  14        7.46        8.49      7.48 o 
   8  10  14       10.50        5.51      5.98 o 
  -3  11  14      107.84       85.17     20.43 o 
  -2  11  14      671.08      745.73     34.10 o 
  -1  11  14      279.33      238.19     34.49 o 
   0  11  14        0.08       -0.50      9.37 o 
   1  11  14      210.24      219.72     28.57 o 
   2  11  14      137.42      127.34      8.83 o 
   3  11  14      327.10      349.79     12.91 o 
   4  11  14       49.76       60.25      7.36 o 
   5  11  14      105.19      115.28      9.01 o 
   6  11  14      121.04      128.19     13.57 o 
   7  11  14       60.92       41.84      8.06 o 
   8  11  14       78.05       81.22      9.11 o 
  -1  12  14       16.93       17.97      9.73 o 
   0  12  14      786.94      798.41     34.53 o 
   1  12  14      152.86      145.89     13.85 o 
   2  12  14      412.09      429.97     19.26 o 
   3  12  14      150.88      166.26     10.64 o 
   4  12  14       61.39       37.76      6.97 o 
   5  12  14        5.76        7.86      6.13 o 
   6  12  14       73.59       87.10      8.65 o 
   7  12  14       20.42       19.11      7.45 o 
   0  13  14       30.11       33.87     10.28 o 
   1  13  14       45.73       39.23     10.41 o 
   2  13  14       25.78       20.77      8.99 o 
   3  13  14        0.02        1.34     10.46 o 
   4  13  14      216.88      214.49     11.90 o 
   5  13  14      396.90      459.96     15.64 o 
   6  13  14        8.79        0.35      6.36 o 
   3  14  14       71.00       54.23     23.94 o 
  -4 -13  15       75.46       61.73     14.47 o 
  -3 -13  15       96.98      107.86     16.89 o 
  -2 -13  15       29.83       33.02     12.41 o 
  -1 -13  15      278.82      246.65     24.07 o 
  -5 -12  15      213.99      211.96     22.30 o 
  -4 -12  15       61.53       26.92     12.06 o 
  -3 -12  15       81.70      104.78     16.38 o 
  -2 -12  15      113.30       93.35     16.17 o 
  -1 -12  15      274.05      265.03     23.71 o 
   0 -12  15      185.11      171.62     19.54 o 
   1 -12  15      358.78      434.77     27.76 o 
  -6 -11  15        3.37        5.29     11.61 o 
  -5 -11  15       94.11      106.59     17.57 o 
  -4 -11  15        1.57        5.80      9.88 o 
  -3 -11  15      372.95      317.39     22.62 o 
  -2 -11  15      112.90       61.54     13.68 o 
  -1 -11  15        6.65       10.46     10.71 o 
   0 -11  15       35.72       27.68     11.88 o 
   1 -11  15       47.44       59.94     14.21 o 
   2 -11  15       65.66       53.06     11.71 o 
  -7 -10  15       12.79       28.69      8.66 o 
  -6 -10  15      350.96      359.87     37.34 o 
  -5 -10  15       86.22       87.77     15.29 o 
  -4 -10  15       55.63       67.04     14.06 o 
  -3 -10  15        0.05       -6.27      8.31 o 
  -2 -10  15      356.05      329.79     22.68 o 
  -1 -10  15       31.61       17.07     11.21 o 
   0 -10  15       55.86       54.11     13.01 o 
   1 -10  15       13.17       16.97     11.07 o 
   2 -10  15       75.88       73.10     13.76 o 
   3 -10  15       64.61       79.32     10.52 o 
  -7  -9  15        6.17       23.41      8.40 o 
  -6  -9  15       16.80       16.61      8.06 o 
  -5  -9  15      710.92      852.77     23.88 o 
  -4  -9  15      240.10      251.20     22.21 o 
  -3  -9  15       49.82       70.84     13.55 o 
  -2  -9  15      152.91      190.97     18.16 o 
  -1  -9  15      104.16      119.11     15.90 o 
   0  -9  15       34.35       48.77     12.23 o 
   1  -9  15       19.20       15.79      7.31 o 
   2  -9  15       10.29       14.42      7.55 o 
   3  -9  15      838.85      767.94     21.17 o 
   4  -9  15      613.59      610.63     20.18 o 
  -8  -8  15        7.49        8.00      8.12 o 
  -7  -8  15      117.25      134.21     36.92 o 
  -6  -8  15        0.84       -4.45      7.01 o 
  -5  -8  15        5.00        2.98      6.67 o 
  -4  -8  15      691.92      720.20     29.98 o 
  -3  -8  15      719.54      629.37     27.69 o 
  -2  -8  15      357.71      351.03     21.92 o 
  -1  -8  15      555.82      548.28     25.65 o 
   0  -8  15       16.72       14.66      5.52 o 
   1  -8  15      189.89      220.75     12.03 o 
   2  -8  15       44.70       49.38      8.28 o 
   3  -8  15       70.28       85.99      9.83 o 
   4  -8  15        1.76        5.23      7.47 o 
   5  -8  15      212.17      206.28     13.71 o 
  -8  -7  15        8.15        5.84      8.37 o 
  -7  -7  15        0.41       -4.15      7.10 o 
  -6  -7  15       51.71       56.52     12.29 o 
  -5  -7  15       48.64       52.13     19.04 o 
  -4  -7  15       89.71       94.06      9.94 o 
  -3  -7  15      373.85      367.19     14.36 o 
  -2  -7  15       20.26       23.53      9.46 o 
  -1  -7  15       22.33       36.08     10.18 o 
   0  -7  15       11.87       -1.55      8.01 o 
   1  -7  15      326.37      324.93     12.68 o 
   2  -7  15      164.37      153.59     10.58 o 
   3  -7  15       49.22       69.85      8.89 o 
   4  -7  15       22.78       18.30      7.87 o 
   5  -7  15      159.40      144.62     18.85 o 
   6  -7  15      183.84      198.03     13.19 o 
  -8  -6  15       31.11       29.62      9.75 o 
  -7  -6  15      226.35      230.40     16.76 o 
  -6  -6  15      107.75      114.80     11.98 o 
  -5  -6  15       50.15       49.38      8.77 o 
  -4  -6  15      419.67      463.55     16.70 o 
  -3  -6  15       57.19       45.60      7.23 o 
  -2  -6  15      690.27      684.94     16.88 o 
  -1  -6  15        5.17        1.18     12.58 o 
   0  -6  15       97.21      107.82      8.25 o 
   1  -6  15        0.08       -1.47      5.01 o 
   2  -6  15      299.61      241.98     11.91 o 
   3  -6  15     1106.43     1217.48     23.00 o 
   4  -6  15       23.86       26.66      8.10 o 
   5  -6  15      388.60      363.55     15.38 o 
   6  -6  15       98.77       96.53     10.18 o 
  -8  -5  15      643.54      695.96     30.14 o 
  -7  -5  15       29.24       15.66      9.54 o 
  -6  -5  15      507.50      539.46     20.16 o 
  -5  -5  15       17.84       14.68      7.11 o 
  -4  -5  15      138.23      134.42     15.22 o 
  -3  -5  15        1.78        6.44      5.43 o 
  -2  -5  15       43.78       62.83      7.00 o 
  -1  -5  15        9.92       10.52      5.04 o 
   0  -5  15      243.64      224.67     10.03 o 
   1  -5  15       30.99       30.12      6.67 o 
   2  -5  15      927.35      852.19     32.28 o 
   3  -5  15       27.40       13.53      6.41 o 
   4  -5  15      253.69      216.54     17.64 o 
   5  -5  15       42.53       44.52     11.12 o 
   6  -5  15        0.26        2.49      6.75 o 
   7  -5  15      262.23      231.70     29.73 o 
  -8  -4  15       37.27       11.08      8.74 o 
  -7  -4  15      315.94      341.45     20.03 o 
  -6  -4  15        1.76       -5.57      7.20 o 
  -5  -4  15      543.39      505.36     18.37 o 
  -4  -4  15       12.69        6.85      8.22 o 
  -3  -4  15      103.60       82.81     18.86 o 
  -2  -4  15     1839.49     1694.49     27.77 o 
  -1  -4  15     1825.70     1800.83     20.17 o 
   0  -4  15      315.26      328.24     11.21 o 
   1  -4  15       25.81       42.38      6.27 o 
   2  -4  15      234.39      259.33     11.95 o 
   3  -4  15        7.46        5.42      5.35 o 
   4  -4  15      203.22      203.86     11.26 o 
   5  -4  15       78.12      104.49     10.05 o 
   6  -4  15        9.51        3.01      6.42 o 
   7  -4  15       54.35       67.64      8.83 o 
  -8  -3  15        3.53       26.98      9.55 o 
  -7  -3  15       53.85       44.59      9.82 o 
  -6  -3  15      710.23      677.14     21.73 o 
  -5  -3  15      161.90      155.57     25.03 o 
  -4  -3  15       12.37       22.47      7.11 o 
  -3  -3  15       13.40       24.60      4.39 o 
  -2  -3  15     1388.79     1409.86     19.55 o 
  -1  -3  15       13.84       16.23      3.81 o 
   0  -3  15       91.64       82.26      5.12 o 
   1  -3  15      586.94      567.90     13.92 o 
   2  -3  15     1316.03     1354.92     25.65 o 
   3  -3  15       75.83       66.63      9.13 o 
   4  -3  15      374.30      443.83     13.90 o 
   5  -3  15        0.54       -0.89      4.98 o 
   6  -3  15      281.37      261.94     17.22 o 
   7  -3  15       61.52       66.60      8.53 o 
   8  -3  15      486.23      542.21     16.86 o 
  -8  -2  15       57.22       59.58     14.64 o 
  -7  -2  15      267.83      284.24     17.72 o 
  -6  -2  15        1.50        1.74      7.48 o 
  -5  -2  15      318.01      315.42     15.63 o 
  -4  -2  15      212.90      204.45     12.53 o 
  -3  -2  15     2035.79     2129.14     49.67 o 
  -2  -2  15       19.34       12.47      4.04 o 
  -1  -2  15      773.49      762.56     12.42 o 
   0  -2  15      712.62      711.74     11.64 o 
   1  -2  15     1085.60     1154.94     20.48 o 
   2  -2  15       12.71        4.10      4.79 o 
   3  -2  15     1404.49     1269.04     26.36 o 
   4  -2  15       34.82       30.88      6.06 o 
   5  -2  15      203.40      208.21     10.88 o 
   6  -2  15      120.01      104.01      8.93 o 
   7  -2  15     1315.65     1392.08     24.45 o 
   8  -2  15      535.14      545.94     28.50 o 
  -8  -1  15       54.10       51.11     10.92 o 
  -7  -1  15       23.47       26.65     10.11 o 
  -6  -1  15      323.61      283.77     15.89 o 
  -5  -1  15        5.51        9.23      6.95 o 
  -4  -1  15       11.91       13.85      4.60 o 
  -3  -1  15       38.04       31.65      4.87 o 
  -2  -1  15       82.85       64.37      5.30 o 
  -1  -1  15       44.52       50.26      4.68 o 
   0  -1  15       12.05       17.05      3.68 o 
   1  -1  15      710.77      682.63     11.18 o 
   2  -1  15        7.48       15.85      4.79 o 
   3  -1  15      529.57      532.33     13.24 o 
   4  -1  15        7.16       13.96      5.20 o 
   5  -1  15      137.95      109.97      8.18 o 
   6  -1  15       38.62       23.60      6.21 o 
   7  -1  15        3.01        1.35      7.97 o 
   8  -1  15       20.70       28.98     16.33 o 
  -8   0  15     1272.02     1317.28     32.78 o 
  -7   0  15       10.67        7.00      8.03 o 
  -6   0  15       86.14       94.66     13.95 o 
  -5   0  15       58.48       45.79      6.13 o 
  -4   0  15      945.48      904.65     17.14 o 
  -3   0  15      234.15      234.84      9.31 o 
  -2   0  15       67.27       64.72      5.81 o 
  -1   0  15       70.80       55.23      5.02 o 
   0   0  15        4.30       10.34      5.43 o 
   1   0  15      606.03      601.51     11.56 o 
   2   0  15       82.08       85.48      8.09 o 
   3   0  15       11.58       13.55      4.68 o 
   4   0  15      135.34      130.65     10.64 o 
   5   0  15     1794.99     1832.89     25.35 o 
   6   0  15      339.67      306.04     15.81 o 
   7   0  15      581.46      607.18     21.07 o 
   8   0  15      173.53      156.96     22.93 o 
  -8   1  15       53.31       34.08     10.28 o 
  -7   1  15      275.50      296.77     18.23 o 
  -6   1  15       46.22       44.47     10.04 o 
  -5   1  15       13.55       16.09      5.38 o 
  -4   1  15       24.73       11.08      5.13 o 
  -3   1  15      432.71      405.28     16.12 o 
  -2   1  15     2437.89     2383.87     28.32 o 
  -1   1  15      248.31      278.13      8.51 o 
   0   1  15       81.53       87.55      5.51 o 
   1   1  15      946.88      959.73     13.61 o 
   2   1  15      215.11      179.67      6.62 o 
   3   1  15       12.38       15.81      3.36 o 
   4   1  15       74.75       70.24      6.34 o 
   5   1  15      109.02       87.72     11.08 o 
   6   1  15      290.11      297.68     15.23 o 
   7   1  15      337.04      348.26     16.06 o 
   8   1  15       76.11      113.71     20.75 o 
   9   1  15        7.11        4.35     14.05 o 
  -7   2  15       51.21       40.96      9.96 o 
  -6   2  15       90.49       82.41      8.33 o 
  -5   2  15        2.51        3.26      5.00 o 
  -4   2  15     1591.48     1712.09     25.25 o 
  -3   2  15     1484.42     1397.49     23.99 o 
  -2   2  15      226.23      225.66      9.79 o 
  -1   2  15      293.57      262.35      9.61 o 
   0   2  15     2109.23     2227.96     24.19 o 
   1   2  15       27.93       25.25      4.01 o 
   2   2  15      110.32      103.44      5.42 o 
   3   2  15      757.30      740.11     14.34 o 
   4   2  15      168.90      189.10     12.38 o 
   5   2  15      552.53      550.36     26.88 o 
   6   2  15      472.44      466.86     25.85 o 
   7   2  15        7.58        9.69      7.07 o 
   8   2  15        0.98        0.38     12.85 o 
   9   2  15      296.16      280.59     29.37 o 
  -7   3  15      115.91      115.92     13.84 o 
  -6   3  15        4.24       -0.22      5.34 o 
  -5   3  15      194.24      203.67     11.18 o 
  -4   3  15        3.17       -2.51      5.06 o 
  -3   3  15      859.41      812.80     16.61 o 
  -2   3  15      272.06      278.13     11.64 o 
  -1   3  15       15.40       19.38      4.36 o 
   0   3  15        8.92        4.28      3.70 o 
   1   3  15      880.84      871.85     13.55 o 
   2   3  15      370.40      315.26     12.11 o 
   3   3  15     1091.94      989.03     17.27 o 
   4   3  15      335.97      300.23     10.45 o 
   5   3  15     1155.88     1091.91     24.88 o 
   6   3  15     1694.84     1690.99     31.21 o 
   7   3  15       69.35       72.67      9.33 o 
   8   3  15      520.63      506.05     33.06 o 
   9   3  15        3.36       11.78     14.09 o 
  -7   4  15       36.39       23.58      7.37 o 
  -6   4  15       24.95       18.36      6.54 o 
  -5   4  15      202.03      205.06     11.45 o 
  -4   4  15      875.03      878.18     18.59 o 
  -3   4  15       82.34       64.61      7.23 o 
  -2   4  15      171.66      173.02     17.10 o 
  -1   4  15     1341.21     1313.48     20.16 o 
   0   4  15       18.37       34.31      5.75 o 
   1   4  15      398.90      367.14     20.01 o 
   2   4  15      516.84      502.25     13.07 o 
   3   4  15      500.27      455.88     12.50 o 
   4   4  15       25.35       26.54      5.45 o 
   5   4  15       79.34       73.40      6.90 o 
   6   4  15      610.74      547.78     18.56 o 
   7   4  15       48.68       46.09      8.24 o 
   8   4  15        3.47       27.91     14.51 o 
   9   4  15        2.62       18.12     14.89 o 
  -6   5  15      435.33      436.51     23.80 o 
  -5   5  15      635.80      591.31     17.27 o 
  -4   5  15      396.19      394.19     23.29 o 
  -3   5  15       20.32       27.33      6.01 o 
  -2   5  15       23.22       31.82      5.71 o 
  -1   5  15       95.20      120.69     10.26 o 
   0   5  15        0.02        7.28      5.02 o 
   1   5  15      161.11      172.49      9.63 o 
   2   5  15       88.51       75.80      7.19 o 
   3   5  15       35.75       38.19      5.89 o 
   4   5  15     1045.11     1017.91     18.71 o 
   5   5  15       30.24       24.60      5.62 o 
   6   5  15       23.73       23.87      5.68 o 
   7   5  15      175.79      167.79     11.66 o 
   8   5  15       22.14        6.15     13.67 o 
   9   5  15      192.94      245.60     27.36 o 
  -6   6  15       12.26        4.44      6.92 o 
  -5   6  15        5.07       -1.24      5.95 o 
  -4   6  15      118.00      120.79      9.66 o 
  -3   6  15        0.05       -2.77      6.24 o 
  -2   6  15      539.25      493.17     17.91 o 
  -1   6  15       20.52        9.74      6.95 o 
   0   6  15      600.71      538.31     15.04 o 
   1   6  15       72.42       79.43      7.63 o 
   2   6  15      181.92      193.02     10.05 o 
   3   6  15        7.51        1.69      5.06 o 
   4   6  15      217.54      219.65     10.58 o 
   5   6  15        3.46        3.38      4.92 o 
   6   6  15      324.71      347.13     23.72 o 
   7   6  15       20.84       18.42      7.38 o 
   8   6  15       48.32       58.02     16.59 o 
   9   6  15      283.78      315.75     28.73 o 
  -5   7  15      140.12      160.22     14.47 o 
  -4   7  15       80.25       74.87     10.74 o 
  -3   7  15       43.18       70.88     10.06 o 
  -2   7  15       55.59       42.80     12.69 o 
  -1   7  15      430.10      431.99     17.17 o 
   0   7  15      859.92      875.15     19.03 o 
   1   7  15       79.26       89.37      8.21 o 
   2   7  15     1172.80     1224.21     21.84 o 
   3   7  15      502.11      428.55     13.76 o 
   4   7  15      157.41      153.33      9.66 o 
   5   7  15       76.92       68.97      7.59 o 
   6   7  15        2.18        7.50      5.66 o 
   7   7  15        0.36        2.83      8.35 o 
   8   7  15       42.05       13.23     12.81 o 
   9   7  15        4.06      -13.53     13.53 o 
  -5   8  15        0.78        7.64     11.57 o 
  -4   8  15      336.68      368.28     19.47 o 
  -3   8  15      140.81      164.16     14.35 o 
  -2   8  15        1.83       11.22      7.69 o 
  -1   8  15       28.38       20.02      7.94 o 
   0   8  15      464.63      460.91     17.65 o 
   1   8  15      646.39      678.69     17.55 o 
   2   8  15       69.29       55.41      7.58 o 
   3   8  15      262.23      259.91     12.28 o 
   4   8  15       17.94       11.23      6.91 o 
   5   8  15       48.20       64.97     13.51 o 
   6   8  15      361.91      332.63     13.29 o 
   7   8  15       73.03       87.56      8.79 o 
   8   8  15        0.26       -3.15      6.52 o 
  -4   9  15       30.47       26.52      9.95 o 
  -3   9  15      107.55       98.49     13.11 o 
  -2   9  15      258.53      293.43     18.55 o 
  -1   9  15       24.86       27.50      8.45 o 
   0   9  15      245.92      222.77     15.26 o 
   1   9  15       61.24       65.00      8.34 o 
   2   9  15        0.35        4.33      6.18 o 
   3   9  15      337.31      326.12     20.14 o 
   4   9  15       25.47       47.14      7.32 o 
   5   9  15      525.30      492.58     15.55 o 
   6   9  15      187.07      177.80     11.14 o 
   7   9  15       36.78       35.26      7.16 o 
   8   9  15      233.53      246.24     12.58 o 
  -3  10  15      107.22      116.83     13.73 o 
  -2  10  15      637.16      601.98     22.93 o 
  -1  10  15       18.77       14.91      8.52 o 
   0  10  15      422.99      464.72     19.81 o 
   1  10  15      127.07      153.81     13.15 o 
   2  10  15        1.55        6.78      6.63 o 
   3  10  15      406.25      446.69     15.79 o 
   4  10  15       67.27       47.77      8.16 o 
   5  10  15      252.88      281.78     13.92 o 
   6  10  15       28.28       18.37      6.62 o 
   7  10  15       38.45       42.11      7.39 o 
   8  10  15      174.35      129.92     18.01 o 
  -2  11  15      303.87      313.14     38.45 o 
  -1  11  15       38.31       39.47     10.24 o 
   0  11  15       15.38       33.04      9.97 o 
   1  11  15        0.37       10.32      7.86 o 
   2  11  15       81.94       80.44      9.60 o 
   3  11  15       18.17       18.41      7.84 o 
   4  11  15       36.54       41.23      7.24 o 
   5  11  15        0.06       -1.85      5.59 o 
   6  11  15        0.78       -5.41      5.57 o 
   7  11  15       27.63       10.33      6.16 o 
  -1  12  15       29.51       18.63     15.76 o 
   0  12  15        0.13        8.75      8.87 o 
   1  12  15        3.07       -0.98      7.96 o 
   2  12  15      126.54      165.27     14.35 o 
   3  12  15       72.51       80.20      8.11 o 
   4  12  15       33.39       33.55      7.75 o 
   5  12  15      340.26      362.76     14.38 o 
   6  12  15       46.96       36.42      7.08 o 
   1  13  15      212.99      223.20     16.87 o 
   2  13  15        1.00        9.00      8.41 o 
   3  13  15       34.05       35.71      8.73 o 
   4  13  15        0.28       -0.85      6.83 o 
   5  13  15       46.92       41.97      9.03 o 
  -4 -12  16       67.41       49.70     14.39 o 
  -3 -12  16        0.32        1.00      9.52 o 
  -2 -12  16       61.06       48.84     12.72 o 
  -1 -12  16      311.12      341.08     24.70 o 
   0 -12  16        0.27       11.77     11.90 o 
  -6 -11  16        0.94        0.75     10.41 o 
  -5 -11  16        6.92       -6.29      9.97 o 
  -4 -11  16       69.46       43.86     12.75 o 
  -3 -11  16        5.04        4.59     10.20 o 
  -2 -11  16      107.97       88.85     14.93 o 
  -1 -11  16       63.70       63.60     14.03 o 
   0 -11  16        7.97        7.25     10.20 o 
   1 -11  16      304.62      288.70     25.45 o 
   2 -11  16      385.31      389.66     27.57 o 
  -6 -10  16        2.62       17.94     16.02 o 
  -5 -10  16      611.56      671.08     32.72 o 
  -4 -10  16      568.30      519.77     28.36 o 
  -3 -10  16        2.94        4.29      9.55 o 
  -2 -10  16      219.76      188.97     22.14 o 
  -1 -10  16        7.97       23.20     11.59 o 
   0 -10  16        4.82       21.55     11.42 o 
   1 -10  16      169.81      155.32     18.78 o 
   2 -10  16        7.97       14.54     12.92 o 
   3 -10  16       32.64       32.36     11.90 o 
  -7  -9  16      229.91      245.64     17.17 o 
  -6  -9  16      109.64      121.62     23.99 o 
  -5  -9  16      167.44      184.89     14.03 o 
  -4  -9  16       29.46       31.50     12.09 o 
  -3  -9  16      176.88      134.40     17.21 o 
  -2  -9  16       37.07       25.59     11.57 o 
  -1  -9  16       77.44       58.91     12.81 o 
   0  -9  16       20.58       17.12     10.96 o 
   1  -9  16      469.33      472.99     32.41 o 
   2  -9  16      344.74      344.93     19.80 o 
   3  -9  16        3.54       -6.37      7.43 o 
   4  -9  16      134.97      133.04     11.96 o 
  -7  -8  16       44.24       49.59      9.82 o 
  -6  -8  16       67.82       54.63      9.83 o 
  -5  -8  16      130.89       95.78     11.04 o 
  -4  -8  16       41.16       32.66     11.83 o 
  -3  -8  16     1170.53     1233.14     39.08 o 
  -2  -8  16        0.35        4.81      9.36 o 
  -1  -8  16      403.31      420.15     23.68 o 
   0  -8  16      110.21       91.18     14.54 o 
   1  -8  16        0.26        3.70      5.90 o 
   2  -8  16       19.38       10.01      7.39 o 
   3  -8  16      125.62      134.88     11.44 o 
   4  -8  16      537.11      555.19     19.34 o 
   5  -8  16      134.43       85.16     19.67 o 
  -8  -7  16      165.23      147.85     14.30 o 
  -7  -7  16        6.39       18.62      8.74 o 
  -6  -7  16        4.13       16.53      8.76 o 
  -5  -7  16      259.15      299.59     15.81 o 
  -4  -7  16      210.41      182.38     14.60 o 
  -3  -7  16      124.71      153.49     17.01 o 
  -2  -7  16      235.15      188.53     17.87 o 
  -1  -7  16       49.73       75.32     12.60 o 
   0  -7  16        0.14        4.29      5.12 o 
   1  -7  16      300.09      305.67     12.95 o 
   2  -7  16       71.11       67.22      8.85 o 
   3  -7  16      361.16      412.43     16.07 o 
   4  -7  16       78.60      116.06     10.79 o 
   5  -7  16       76.61       67.11      9.84 o 
  -8  -6  16       50.99       54.91     14.11 o 
  -7  -6  16      193.52      202.55     18.60 o 
  -6  -6  16      178.70      205.08     18.22 o 
  -5  -6  16      381.53      340.28     16.76 o 
  -4  -6  16       49.19       38.31     13.69 o 
  -3  -6  16      210.09      209.92     12.44 o 
  -2  -6  16        8.55       10.32      9.02 o 
  -1  -6  16      551.53      611.36     17.15 o 
   0  -6  16     1340.98     1315.12     29.12 o 
   1  -6  16       14.55       -0.35      5.54 o 
   2  -6  16       64.69       80.19      9.59 o 
   3  -6  16        0.93        6.43      6.89 o 
   4  -6  16       20.15       31.48      7.79 o 
   5  -6  16      546.24      601.13     24.38 o 
   6  -6  16      102.33      144.36     11.70 o 
  -8  -5  16        5.44       16.11      9.09 o 
  -7  -5  16        1.75        7.98     24.08 o 
  -6  -5  16        0.11       -5.23     16.57 o 
  -5  -5  16      122.97      126.59     11.53 o 
  -4  -5  16      206.19      208.19     13.28 o 
  -3  -5  16      253.42      259.89     25.96 o 
  -2  -5  16      103.51       85.34      7.80 o 
  -1  -5  16       13.10        9.12      6.09 o 
   0  -5  16     2032.83     1985.74     31.51 o 
   1  -5  16       53.85       38.76      6.59 o 
   2  -5  16      718.67      715.11     17.40 o 
   3  -5  16       13.46        6.24      5.92 o 
   4  -5  16      102.50       81.28      9.23 o 
   5  -5  16      714.42      841.24     20.70 o 
   6  -5  16      183.21      232.85     16.53 o 
  -8  -4  16        7.00        3.22      8.64 o 
  -7  -4  16       13.28       24.37      8.79 o 
  -6  -4  16      592.22      655.75     22.05 o 
  -5  -4  16       47.38       59.39      9.31 o 
  -4  -4  16       67.11       48.61      8.15 o 
  -3  -4  16      530.94      485.84     15.80 o 
  -2  -4  16        0.30        0.10      3.63 o 
  -1  -4  16     3326.58     3400.53     38.03 o 
   0  -4  16      728.37      658.10     15.36 o 
   1  -4  16       93.64       74.90      7.29 o 
   2  -4  16     1276.29     1342.31     35.29 o 
   3  -4  16      322.79      300.97     25.04 o 
   4  -4  16      103.04      114.54     13.33 o 
   5  -4  16      198.05      199.25     11.90 o 
   6  -4  16        0.00        3.59      6.49 o 
   7  -4  16       22.51       13.81      7.33 o 
  -8  -3  16      552.67      575.75     62.83 o 
  -7  -3  16       28.29       24.27      8.85 o 
  -6  -3  16        2.64        4.63     15.63 o 
  -5  -3  16      529.58      516.27     18.65 o 
  -4  -3  16       95.43       88.82     12.82 o 
  -3  -3  16      154.96      130.99     10.17 o 
  -2  -3  16      143.29      136.49      7.50 o 
  -1  -3  16     1899.51     1994.35     22.02 o 
   0  -3  16     3637.00     3907.79     41.75 o 
   1  -3  16        3.73       19.55      5.51 o 
   2  -3  16       16.49        5.09      5.07 o 
   3  -3  16      301.25      336.85     12.79 o 
   4  -3  16       83.74       73.85      8.78 o 
   5  -3  16       11.64        1.36      6.14 o 
   6  -3  16      219.83      261.86     13.18 o 
   7  -3  16      578.77      708.66     19.11 o 
  -8  -2  16       61.24       50.03     10.34 o 
  -7  -2  16        2.59       19.81     10.69 o 
  -6  -2  16      137.54      155.90     13.38 o 
  -5  -2  16       72.59       81.63     16.68 o 
  -4  -2  16      107.52      130.00     11.46 o 
  -3  -2  16      650.78      661.33     13.91 o 
  -2  -2  16      500.97      440.97     11.29 o 
  -1  -2  16       77.82       64.73      5.23 o 
   0  -2  16      301.41      250.53      7.83 o 
   1  -2  16     4520.59     4605.23     47.06 o 
   2  -2  16      187.85      169.78      9.25 o 
   3  -2  16     1651.50     1768.13     28.02 o 
   4  -2  16      216.07      192.71     14.25 o 
   5  -2  16       99.30       89.97      8.37 o 
   6  -2  16       63.28       47.62      7.52 o 
   7  -2  16        1.58        6.42      8.93 o 
   8  -2  16        4.66       -6.88     11.23 o 
  -8  -1  16      142.69      141.58     14.47 o 
  -7  -1  16       21.15        5.29      8.90 o 
  -6  -1  16       41.27       50.29     10.05 o 
  -5  -1  16      101.89      118.61     11.74 o 
  -4  -1  16        1.72        9.71      4.42 o 
  -3  -1  16      267.59      239.96      9.70 o 
  -2  -1  16      147.38      150.08      7.97 o 
  -1  -1  16     2389.85     2359.05     24.71 o 
   0  -1  16     1733.27     1815.51     20.52 o 
   1  -1  16      226.68      217.47     13.56 o 
   2  -1  16        4.09        3.73      4.61 o 
   3  -1  16      379.40      387.54     12.29 o 
   4  -1  16       11.74        6.67      5.15 o 
   5  -1  16        6.41        6.82      5.50 o 
   6  -1  16      554.26      584.41     20.45 o 
   7  -1  16      123.50      141.03     18.56 o 
   8  -1  16       27.32        5.60     13.58 o 
  -8   0  16      276.62      303.90     19.29 o 
  -7   0  16       29.65       14.46      8.68 o 
  -6   0  16      242.47      211.20     15.31 o 
  -5   0  16        0.03       -7.75     11.39 o 
  -4   0  16       21.92       17.89      5.01 o 
  -3   0  16     1472.18     1359.94     20.88 o 
  -2   0  16      562.43      567.73     13.13 o 
  -1   0  16     2448.27     2499.54     25.87 o 
   0   0  16       15.91       17.08      3.99 o 
   1   0  16       54.93       49.84      4.51 o 
   2   0  16      534.94      515.72     12.95 o 
   3   0  16        0.34        4.99      4.69 o 
   4   0  16       22.54       28.24      5.52 o 
   5   0  16       59.51       51.11      9.04 o 
   6   0  16        5.04        1.96      7.11 o 
   7   0  16        0.90        5.97      7.51 o 
   8   0  16       30.10       36.83     16.87 o 
  -7   1  16      253.88      289.48     53.48 o 
  -6   1  16        0.50        3.55     14.92 o 
  -5   1  16      771.76      799.17     17.63 o 
  -4   1  16      298.89      286.57     11.33 o 
  -3   1  16      809.92      860.65     16.77 o 
  -2   1  16      230.40      201.89     11.62 o 
  -1   1  16     1724.90     1764.45     20.89 o 
   0   1  16        0.09        4.87      3.64 o 
   1   1  16      502.78      485.72     10.19 o 
   2   1  16      816.62      716.61     11.82 o 
   3   1  16       30.12       34.13      5.48 o 
   4   1  16     1926.88     2059.79     35.89 o 
   5   1  16       73.06       84.68     10.30 o 
   6   1  16      534.31      541.45     21.11 o 
   7   1  16       21.72       29.77      8.26 o 
   8   1  16       87.70       68.60     18.37 o 
  -7   2  16      166.58      175.90     23.29 o 
  -6   2  16       24.65       17.72      8.73 o 
  -5   2  16        2.64        8.58      5.46 o 
  -4   2  16      128.15      144.34      9.36 o 
  -3   2  16       52.35       45.10      6.99 o 
  -2   2  16     3359.53     3411.24     37.37 o 
  -1   2  16     1075.10     1090.58     16.16 o 
   0   2  16      660.24      687.43     12.57 o 
   1   2  16      794.14      769.45     12.73 o 
   2   2  16       83.61       67.86      6.26 o 
   3   2  16       33.25       11.35      6.53 o 
   4   2  16      780.11      808.71     21.97 o 
   5   2  16      219.56      234.20     18.10 o 
   6   2  16      213.34      197.71     13.34 o 
   7   2  16      282.81      269.10     15.19 o 
   8   2  16        0.20        0.65     13.22 o 
  -7   3  16      233.67      191.19     18.77 o 
  -6   3  16        4.69       -0.81      5.43 o 
  -5   3  16        0.41        1.13      5.44 o 
  -4   3  16      168.36      161.70     10.97 o 
  -3   3  16      737.54      760.01     16.55 o 
  -2   3  16      150.68      148.34      8.61 o 
  -1   3  16      290.80      236.66      9.05 o 
   0   3  16      109.68       83.51      6.03 o 
   1   3  16      417.24      402.67     12.26 o 
   2   3  16      252.71      213.35      9.70 o 
   3   3  16        4.00        5.37      4.41 o 
   4   3  16      253.27      240.35      9.99 o 
   5   3  16      562.29      587.26     19.75 o 
   6   3  16       43.05       21.16      7.64 o 
   7   3  16        1.72       11.15      7.21 o 
   8   3  16        4.88       32.66     16.05 o 
  -6   4  16       31.43       29.22      7.10 o 
  -5   4  16       21.38       23.36      6.34 o 
  -4   4  16        4.95        4.01      5.69 o 
  -3   4  16      144.59      143.85      9.27 o 
  -2   4  16       14.93       15.30      5.46 o 
  -1   4  16      209.04      162.29     15.86 o 
   0   4  16     1868.67     1885.68     27.42 o 
   1   4  16      113.66      102.26      7.83 o 
   2   4  16      190.21      136.76      8.53 o 
   3   4  16       20.85       19.33      5.33 o 
   4   4  16      180.12      175.78     19.22 o 
   5   4  16     1110.62     1100.91     27.98 o 
   6   4  16       11.06        2.84      6.96 o 
   7   4  16      345.68      299.85     15.35 o 
   8   4  16        0.49        8.86     14.37 o 
   9   4  16      105.65       64.71     18.01 o 
  -6   5  16       64.03       70.96      9.03 o 
  -5   5  16      174.31      165.89     11.34 o 
  -4   5  16      540.83      547.70     16.00 o 
  -3   5  16       18.25       15.67      6.02 o 
  -2   5  16      231.82      200.86     13.33 o 
  -1   5  16      121.30      115.54     10.44 o 
   0   5  16       82.15       58.06      6.96 o 
   1   5  16      208.01      189.58     10.33 o 
   2   5  16        7.36        6.83      5.16 o 
   3   5  16       28.34       12.60      5.31 o 
   4   5  16        5.14        7.25      5.09 o 
   5   5  16       63.80       73.41      7.34 o 
   6   5  16      122.88       96.68     10.43 o 
   7   5  16      201.22      217.63     33.96 o 
   8   5  16      368.12      367.60     31.65 o 
  -5   6  16       66.25       64.12     10.50 o 
  -4   6  16      114.95       94.29     11.43 o 
  -3   6  16      242.57      266.92     16.19 o 
  -2   6  16      128.10      116.56     11.49 o 
  -1   6  16      462.72      476.61     17.63 o 
   0   6  16       26.31       37.61      6.91 o 
   1   6  16       15.26       25.42      6.24 o 
   2   6  16        8.30       14.24      7.26 o 
   3   6  16      188.81      174.63     10.09 o 
   4   6  16      174.42      161.68      9.88 o 
   5   6  16        9.52        3.97      5.21 o 
   6   6  16       20.24       20.77      6.05 o 
   7   6  16        1.81       -1.73      6.94 o 
   8   6  16      165.82      147.55     17.37 o 
  -5   7  16      371.07      353.76     19.09 o 
  -4   7  16       55.84       45.50     10.00 o 
  -3   7  16       21.69       29.78      8.93 o 
  -2   7  16       28.22       24.20      8.67 o 
  -1   7  16       16.97       31.87     10.91 o 
   0   7  16      306.51      271.26     14.76 o 
   1   7  16       78.27       93.79      8.78 o 
   2   7  16      742.89      747.21     17.95 o 
   3   7  16      395.88      392.48     16.71 o 
   4   7  16       24.08       33.75      8.38 o 
   5   7  16      126.67       92.64      8.45 o 
   6   7  16      240.24      236.12     11.81 o 
   7   7  16       91.68       69.12     13.95 o 
   8   7  16      733.70      765.66     26.09 o 
  -4   8  16        9.01        1.57      8.23 o 
  -3   8  16     1173.42     1301.07     62.06 o 
  -2   8  16      208.62      189.44     14.44 o 
  -1   8  16       72.63       82.74     10.92 o 
   0   8  16      287.63      265.33     24.82 o 
   1   8  16       78.62       96.53      9.18 o 
   2   8  16      405.55      363.12     15.68 o 
   3   8  16      403.93      410.01     21.06 o 
   4   8  16      170.16      172.25     11.83 o 
   5   8  16       13.60       20.21      6.42 o 
   6   8  16        9.79        7.21      6.01 o 
   7   8  16      111.00      128.51      9.72 o 
   8   8  16      383.68      392.54     40.06 o 
  -3   9  16        0.03       -7.36      7.36 o 
  -2   9  16       26.52       22.50      9.17 o 
  -1   9  16       24.80       33.44      8.98 o 
   0   9  16        0.83        1.83      7.44 o 
   1   9  16        6.50       -1.25      7.32 o 
   2   9  16        0.18        2.30      9.05 o 
   3   9  16      212.09      174.66     11.23 o 
   4   9  16       73.30       75.94     10.31 o 
   5   9  16       98.45      104.62      9.60 o 
   6   9  16      143.96      140.81     12.59 o 
   7   9  16        9.61        4.59      6.30 o 
   8   9  16       85.99      105.72     11.33 o 
  -3  10  16       21.68       42.11     14.03 o 
  -2  10  16      336.90      343.11     19.98 o 
  -1  10  16       30.73       25.06     21.04 o 
   0  10  16        0.33        1.20      7.94 o 
   1  10  16       28.62       22.52      8.58 o 
   2  10  16       47.89       47.25      8.31 o 
   3  10  16      215.62      174.16     11.79 o 
   4  10  16      153.02      131.82     15.72 o 
   5  10  16       62.16       59.83      8.45 o 
   6  10  16      266.65      277.27     14.02 o 
   7  10  16      206.57      215.54     12.77 o 
  -2  11  16       40.15       31.17     13.98 o 
  -1  11  16      306.66      302.64     19.02 o 
   0  11  16      516.98      549.52     22.17 o 
   1  11  16      120.02      138.19     13.47 o 
   2  11  16       34.27       29.91      9.58 o 
   3  11  16       63.84       51.88      7.71 o 
   4  11  16       21.28       19.68      6.46 o 
   5  11  16      420.09      468.69     20.85 o 
   6  11  16      168.89      152.11     11.58 o 
   7  11  16      168.79      144.75     10.27 o 
   0  12  16      167.81      172.24     15.39 o 
   1  12  16       24.15       15.33      8.92 o 
   2  12  16      326.63      354.45     20.03 o 
   3  12  16        0.16       -5.39      5.39 o 
   4  12  16       19.82       14.73      6.75 o 
   5  12  16       19.49       10.50      6.65 o 
   6  12  16       16.70       19.10      6.76 o 
   3  13  16        0.01        2.03      8.48 o 
  -3 -12  17       95.85      108.54     16.53 o 
  -2 -12  17      311.11      297.73     24.54 o 
  -5 -11  17        5.50        8.28     10.73 o 
  -4 -11  17      122.40      113.36     17.34 o 
  -3 -11  17        0.57       13.69     10.43 o 
  -2 -11  17       48.79       56.29     14.03 o 
  -1 -11  17      195.88      181.09     20.72 o 
   0 -11  17       60.56       56.08     14.37 o 
   1 -11  17        0.65       19.45     12.03 o 
  -6 -10  17       42.57       75.52     15.85 o 
  -5 -10  17      171.94      217.69     22.88 o 
  -4 -10  17      109.43       98.89     16.73 o 
  -3 -10  17      100.32       93.66     16.15 o 
  -2 -10  17      304.99      276.62     23.02 o 
  -1 -10  17      128.26      126.70     17.68 o 
   0 -10  17      412.85      488.02     27.78 o 
   1 -10  17       51.52       54.95     14.59 o 
   2 -10  17        0.60       -1.65      9.09 o 
  -6  -9  17      175.84      217.59     18.01 o 
  -5  -9  17      165.63      180.58     21.26 o 
  -4  -9  17       29.46       23.86     12.19 o 
  -3  -9  17        0.84       15.81     11.28 o 
  -2  -9  17       71.87       74.95     13.78 o 
  -1  -9  17        5.24        8.67     10.26 o 
   0  -9  17       24.02       39.57     12.60 o 
   1  -9  17       60.58       56.22     13.87 o 
   2  -9  17        8.88        5.32     10.92 o 
   3  -9  17        1.76       -6.44      7.47 o 
  -7  -8  17      118.39      117.82     13.27 o 
  -6  -8  17       58.24       47.98     10.07 o 
  -5  -8  17      194.28      196.56     14.13 o
[truncated: 73,101 more chars]
